# Supplementary material for: (Benzoyl­acetonato-κ2 O,O′)dicarbonyl­rhodium(I)
Source: Acta Crystallogr Sect E Struct Rep Online. 2012 Nov 3;68(Pt 12):m1451–2. doi: 10.1107/S1600536812044893 (PMC3588716; doi:10.1107/S1600536812044893)
Supplement: Supplementary file 1 [file e-68-m1451-sup1.cif]

##############################################################################
#                                                                            #
# This CIF contains the data in a paper accepted for publication in          #
# Acta Crystallographica Section E. It conforms to the requirements of       #
# Notes for Authors for Acta Crystallographica Section E, and has been       #
# peer reviewed under the auspices of the IUCr Commission on Journals.       #
#                                                                            #
# Full details of the Crystallographic Information File format               #
# are given in the paper "The Crystallographic Information File (CIF):       #
# a New Standard Archive File for Crystallography" by S. R. Hall, F. H.      #
# Allen and I. D. Brown [Acta Cryst. (1991), A47, 655-685].                  #
#                                                                            #
# The current version of the core CIF dictionary is obtainable from          #
# ftp://ftp.iucr.org/pub/cif_core.dic.                                       #
#                                                                            #
# Software is freely available for graphical display of the structure(s)     #
# in this CIF. For information consult the CIF software page                 #
# http://www.iucr.org/resources/cif/software.                                #
#                                                                            #
# This file may be used for bona fide research purposes within the           #
# scientific community so long as proper attribution is given to the journal # 
# article from which it was obtained.                                        #
#                                                                            #
##############################################################################
data_global
_audit_creation_method     'WinGX routine CIF_UPDATE'
_audit_conform_dict_name     cif_core.dic
_audit_conform_dict_version     2.4
_journal_data_validation_number     ?
_journal_date_recd_electronic     2012-09-25
_journal_date_accepted     2012-10-30
_journal_name_full     'Acta Crystallographica, Section E'
_journal_year     2012
_journal_volume     68
_journal_issue     12
_journal_page_first     m1451
_journal_page_last     m1452
_journal_paper_category     QM
_journal_paper_doi     10.1107/S1600536812044893
_journal_coeditor_code     BH2458
_publ_contact_author_name     'Pretorius, Carla'
_publ_contact_author_address
;
Department of Chemistry, University of the Free State, PO Box 339,
Bloemfontein 9300, South Africa
;
_publ_contact_author_email     CPretorius@ufs.ac.za
_publ_contact_author_fax     ?
_publ_contact_author_phone       3E307(5)
_publ_section_title
;
(Benzoylacetonato-\k^2^<i>O</i>,<i>O</i>')dicarbonylrhodium(I)
;
loop_
    _publ_author_name
    _publ_author_footnote
    _publ_author_address
    "Pretorius, Carla" .
;
Department of Chemistry
University of the Free State
PO Box 339
Bloemfontein 9300
South Africa
;
    "Roodt, Andreas" .
;
Department of Chemistry
University of the Free State
PO Box 339
Bloemfontein 9300
South Africa
;
data_I
_audit_creation_method     'WinGX routine CIF_UPDATE'
_chemical_name_systematic
;
(Benzoylacetonato-\k^2^<i>O</i>,<i>O</i>')dicarbonylrhodium(I)
;
_chemical_name_common
;
Dicarbonyl(1-phenyl-1,3-butanedionato)rhodium(I)
;
_chemical_formula_moiety     'C12 H9 O4 Rh'
_chemical_formula_sum     'C12 H9 O4 Rh'
_chemical_formula_iupac     '[Rh (C10 H9 O2) (C O)2]'
_chemical_formula_weight     320.1
_symmetry_cell_setting     monoclinic
_symmetry_space_group_name_H-M     'P 21/c'
_symmetry_space_group_name_hall     '-P 2ybc'
loop_
    _symmetry_equiv_pos_as_xyz
    'x, y, z'
    '-x, y+1/2, -z+1/2'
    '-x, -y, -z'
    'x, -y-1/2, z-1/2'
_cell_length_a     7.5887(2)
_cell_length_b     6.75220(10)
_cell_length_c     22.5299(5)
_cell_angle_alpha     90
_cell_angle_beta     98.8500(10)
_cell_angle_gamma     90
_cell_volume     1140.70(4)
_cell_formula_units_Z     4
_cell_measurement_reflns_used     7402
_cell_measurement_theta_min     2.72
_cell_measurement_theta_max     28.30
_cell_measurement_temperature     100(2)
_exptl_crystal_description     needle
_exptl_crystal_colour     orange
_exptl_crystal_size_max     0.19
_exptl_crystal_size_mid     0.09
_exptl_crystal_size_min     0.05
_exptl_crystal_density_diffrn     1.864
_exptl_crystal_density_method     'not measured'
_exptl_crystal_F_000     632
_exptl_absorpt_coefficient_mu     1.495
_exptl_absorpt_correction_type     multi-scan
_exptl_absorpt_process_details     '(SADABS; Bruker, 2008)'
_exptl_absorpt_correction_T_min     0.851
_exptl_absorpt_correction_T_max     0.928
_exptl_special_details     ?
_diffrn_ambient_temperature     100(2)
_diffrn_radiation_type     MoK\a
_diffrn_radiation_wavelength     0.71073
_diffrn_radiation_source     'fine-focus sealed tube'
_diffrn_radiation_monochromator     graphite
_diffrn_measurement_device_type     'Bruker APEXII KappaCCD'
_diffrn_measurement_method     '\f and \w scans'
_diffrn_detector_area_resol_mean     512
_diffrn_reflns_number     15332
_diffrn_reflns_av_R_equivalents     0.0196
_diffrn_reflns_theta_min     1.83
_diffrn_reflns_theta_max     28.3
_diffrn_reflns_theta_full     28.3
_diffrn_measured_fraction_theta_max     0.999
_diffrn_measured_fraction_theta_full     0.999
_diffrn_reflns_limit_h_min     -10
_diffrn_reflns_limit_h_max     10
_diffrn_reflns_limit_k_min     -9
_diffrn_reflns_limit_k_max     8
_diffrn_reflns_limit_l_min     -29
_diffrn_reflns_limit_l_max     30
_refine_special_details     ?
_reflns_number_total     2827
_reflns_number_gt     2494
_reflns_threshold_expression     I>2\s(I)
_refine_ls_structure_factor_coef     Fsqd
_refine_ls_matrix_type     full
_refine_ls_R_factor_all     0.0214
_refine_ls_R_factor_gt     0.0178
_refine_ls_wR_factor_ref     0.048
_refine_ls_goodness_of_fit_ref     1.076
_refine_ls_restrained_S_all     1.076
_refine_ls_number_reflns     2827
_refine_ls_number_parameters     154
_refine_ls_number_restraints     0
_refine_ls_number_constraints     0
_refine_ls_hydrogen_treatment     constr
_refine_ls_weighting_scheme     calc
_refine_ls_weighting_details
         'calc w=1/[\s^2^(Fo^2^)+(0.0197P)^2^+0.9860P] where P=(Fo^2^+2Fc^2^)/3'
_atom_sites_solution_hydrogens     geom
_atom_sites_solution_primary     direct
_atom_sites_solution_secondary     difmap
_refine_ls_shift/su_max     0.002
_refine_ls_shift/su_mean     0
_refine_diff_density_max     0.557
_refine_diff_density_min     -0.436
_refine_ls_extinction_method     none
loop_
    _atom_type_symbol
    _atom_type_description
    _atom_type_scat_dispersion_real
    _atom_type_scat_dispersion_imag
    _atom_type_scat_source
    C C 0.0033 0.0016 'International Tables Vol C Tables 4.2.6.8 and 6.1.1.4'
    H H 0 0 'International Tables Vol C Tables 4.2.6.8 and 6.1.1.4'
    O O 0.0106 0.006 'International Tables Vol C Tables 4.2.6.8 and 6.1.1.4'
    Rh Rh -1.1178 0.9187 'International Tables Vol C Tables 4.2.6.8 and 6.1.1.4'
_computing_data_collection     'APEX2 (Bruker, 2011)'
_computing_cell_refinement     'SAINT-Plus (Bruker, 2008)'
_computing_data_reduction     'SAINT-Plus (Bruker, 2008)'
_computing_structure_solution
            'SIR2002 (Burla <i>et al.</i>, 2003) and SHELXS97 (Sheldrick, 2008)'
_computing_structure_refinement     'SHELXL97 (Sheldrick, 2008)'
_computing_molecular_graphics     'Mercury (Macrae <i>et al.</i>, 2008)'
_computing_publication_material
;
WinGX (Farrugia, 1999), publCIF (Westrip, 2010), PARST
(Nardelli, 1995) and
PLATON (Spek, 2009)
;
loop_
    _atom_site_type_symbol
    _atom_site_label
    _atom_site_fract_x
    _atom_site_fract_y
    _atom_site_fract_z
    _atom_site_U_iso_or_equiv
    _atom_site_adp_type
    _atom_site_calc_flag
    _atom_site_refinement_flags
    _atom_site_occupancy
    _atom_site_disorder_assembly
    _atom_site_disorder_group
    C C1 -0.0248(2) 0.2092(2) 0.36980(7) 0.0130(3) Uani d . 1 . .
    C C2 0.1566(2) 0.1653(2) 0.37257(7) 0.0156(3) Uani d . 1 . .
    H H2 0.1964 0.1341 0.3357 0.019 Uiso calc R 1 . .
    C C3 0.2848(2) 0.1629(2) 0.42418(8) 0.0157(3) Uani d . 1 . .
    C C4 -0.1396(2) 0.2156(2) 0.30958(7) 0.0132(3) Uani d . 1 . .
    C C5 -0.0945(2) 0.1102(2) 0.26078(7) 0.0162(3) Uani d . 1 . .
    H H5 0.0096 0.0299 0.2658 0.019 Uiso calc R 1 . .
    C C6 -0.2006(2) 0.1218(3) 0.20490(8) 0.0174(3) Uani d . 1 . .
    H H6 -0.1681 0.0505 0.1719 0.021 Uiso calc R 1 . .
    C C7 -0.3540(2) 0.2371(2) 0.19702(8) 0.0171(3) Uani d . 1 . .
    H H7 -0.4262 0.2448 0.1587 0.02 Uiso calc R 1 . .
    C C8 -0.4015(2) 0.3411(3) 0.24546(8) 0.0170(3) Uani d . 1 . .
    H H8 -0.5067 0.4195 0.2403 0.02 Uiso calc R 1 . .
    C C9 -0.2949(2) 0.3305(2) 0.30142(7) 0.0150(3) Uani d . 1 . .
    H H9 -0.3278 0.4019 0.3344 0.018 Uiso calc R 1 . .
    C C10 0.4773(2) 0.1331(3) 0.41774(8) 0.0201(4) Uani d . 1 . .
    H H10A 0.5507 0.1351 0.4575 0.03 Uiso calc PR 0.5 . .
    H H10B 0.5155 0.2396 0.393 0.03 Uiso calc PR 0.5 . .
    H H10C 0.4912 0.0052 0.3984 0.03 Uiso calc PR 0.5 . .
    H H10D 0.4876 0.1182 0.3751 0.03 Uiso calc PR 0.5 . .
    H H10E 0.5227 0.0136 0.4396 0.03 Uiso calc PR 0.5 . .
    H H10F 0.5471 0.2481 0.4342 0.03 Uiso calc PR 0.5 . .
    C C11 -0.1975(2) 0.3058(3) 0.53050(7) 0.0170(3) Uani d . 1 . .
    C C12 0.1228(2) 0.2372(2) 0.58225(8) 0.0177(3) Uani d . 1 . .
    O O1 -0.10332(17) 0.25034(16) 0.41481(5) 0.0152(2) Uani d . 1 . .
    O O2 0.25558(16) 0.18797(19) 0.47805(5) 0.0170(2) Uani d . 1 . .
    O O3 -0.32389(17) 0.3454(2) 0.54935(6) 0.0240(3) Uani d . 1 . .
    O O4 0.19329(19) 0.23292(19) 0.63064(6) 0.0245(3) Uani d . 1 . .
    Rh Rh1 0.013973(17) 0.244320(18) 0.503043(5) 0.01307(5) Uani d . 1 . .
loop_
    _atom_site_aniso_label
    _atom_site_aniso_U_11
    _atom_site_aniso_U_22
    _atom_site_aniso_U_33
    _atom_site_aniso_U_12
    _atom_site_aniso_U_13
    _atom_site_aniso_U_23
    C1 0.0169(8) 0.0101(7) 0.0118(7) -0.0026(6) 0.0018(6) 0.0010(6)
    C2 0.0181(8) 0.0165(8) 0.0127(8) -0.0007(6) 0.0040(6) 0.0006(6)
    C3 0.0172(8) 0.0140(8) 0.0160(8) -0.0023(6) 0.0028(6) 0.0020(6)
    C4 0.0157(8) 0.0130(7) 0.0108(7) -0.0020(6) 0.0018(6) 0.0010(6)
    C5 0.0181(8) 0.0160(8) 0.0146(8) 0.0024(6) 0.0026(6) 0.0001(6)
    C6 0.0230(9) 0.0169(8) 0.0124(8) 0.0005(7) 0.0033(7) -0.0023(6)
    C7 0.0204(8) 0.0172(8) 0.0126(8) -0.0014(6) -0.0006(6) 0.0018(6)
    C8 0.0169(8) 0.0163(8) 0.0174(8) 0.0024(6) 0.0014(7) 0.0014(6)
    C9 0.0178(8) 0.0141(8) 0.0138(8) -0.0003(6) 0.0044(6) -0.0012(6)
    C10 0.0148(8) 0.0282(9) 0.0170(8) -0.0028(7) 0.0019(7) 0.0007(7)
    C11 0.0239(9) 0.0163(8) 0.0100(8) -0.0033(7) 0.0000(7) -0.0002(6)
    C12 0.0198(8) 0.0142(8) 0.0192(9) -0.0039(6) 0.0038(7) -0.0002(6)
    O1 0.0166(6) 0.0180(6) 0.0111(6) -0.0011(4) 0.0021(5) -0.0002(4)
    O2 0.0159(6) 0.0216(6) 0.0135(6) -0.0026(5) 0.0020(5) 0.0011(5)
    O3 0.0240(7) 0.0308(7) 0.0183(6) 0.0009(6) 0.0063(5) -0.0014(6)
    O4 0.0306(8) 0.0264(7) 0.0143(6) -0.0057(5) -0.0033(6) 0.0003(5)
    Rh1 0.01542(8) 0.01454(7) 0.00917(7) -0.00290(5) 0.00160(5) 0.00006(5)
_geom_special_details     ?
loop_
    _geom_bond_atom_site_label_1
    _geom_bond_atom_site_label_2
    _geom_bond_site_symmetry_2
    _geom_bond_distance
    _geom_bond_publ_flag
    C1 O1 . 1.283(2) ?
    C1 C2 . 1.399(2) ?
    C1 C4 . 1.496(2) ?
    C2 C3 . 1.397(2) ?
    C2 H2 . 0.95 ?
    C3 O2 . 1.278(2) ?
    C3 C10 . 1.504(2) ?
    C4 C5 . 1.396(2) ?
    C4 C9 . 1.400(2) ?
    C5 C6 . 1.388(2) ?
    C5 H5 . 0.95 ?
    C6 C7 . 1.389(2) ?
    C6 H6 . 0.95 ?
    C7 C8 . 1.391(2) ?
    C7 H7 . 0.95 ?
    C8 C9 . 1.391(2) ?
    C8 H8 . 0.95 ?
    C9 H9 . 0.95 ?
    C10 H10A . 0.98 ?
    C10 H10B . 0.98 ?
    C10 H10C . 0.98 ?
    C10 H10D . 0.98 ?
    C10 H10E . 0.98 ?
    C10 H10F . 0.98 ?
    C11 O3 . 1.139(2) ?
    C11 Rh1 . 1.8539(18) ?
    C12 O4 . 1.138(2) ?
    C12 Rh1 . 1.8480(19) ?
    O1 Rh1 . 2.0498(12) ?
    O2 Rh1 . 2.0349(12) ?
loop_
    _geom_angle_atom_site_label_1
    _geom_angle_atom_site_label_2
    _geom_angle_atom_site_label_3
    _geom_angle_site_symmetry_1
    _geom_angle_site_symmetry_3
    _geom_angle
    _geom_angle_publ_flag
    O1 C1 C2 . . 125.71(15) ?
    O1 C1 C4 . . 115.70(15) ?
    C2 C1 C4 . . 118.57(15) ?
    C3 C2 C1 . . 126.44(15) ?
    C3 C2 H2 . . 116.8 ?
    C1 C2 H2 . . 116.8 ?
    O2 C3 C2 . . 126.05(16) ?
    O2 C3 C10 . . 114.98(15) ?
    C2 C3 C10 . . 118.95(15) ?
    C5 C4 C9 . . 118.87(15) ?
    C5 C4 C1 . . 121.36(15) ?
    C9 C4 C1 . . 119.77(15) ?
    C6 C5 C4 . . 120.47(16) ?
    C6 C5 H5 . . 119.8 ?
    C4 C5 H5 . . 119.8 ?
    C5 C6 C7 . . 120.36(16) ?
    C5 C6 H6 . . 119.8 ?
    C7 C6 H6 . . 119.8 ?
    C6 C7 C8 . . 119.72(16) ?
    C6 C7 H7 . . 120.1 ?
    C8 C7 H7 . . 120.1 ?
    C9 C8 C7 . . 120.02(16) ?
    C9 C8 H8 . . 120 ?
    C7 C8 H8 . . 120 ?
    C8 C9 C4 . . 120.54(15) ?
    C8 C9 H9 . . 119.7 ?
    C4 C9 H9 . . 119.7 ?
    C3 C10 H10A . . 109.5 ?
    C3 C10 H10B . . 109.5 ?
    H10A C10 H10B . . 109.5 ?
    C3 C10 H10C . . 109.5 ?
    H10A C10 H10C . . 109.5 ?
    H10B C10 H10C . . 109.5 ?
    C3 C10 H10D . . 109.5 ?
    H10A C10 H10D . . 141.1 ?
    H10B C10 H10D . . 56.3 ?
    H10C C10 H10D . . 56.3 ?
    C3 C10 H10E . . 109.5 ?
    H10A C10 H10E . . 56.3 ?
    H10B C10 H10E . . 141.1 ?
    H10C C10 H10E . . 56.3 ?
    H10D C10 H10E . . 109.5 ?
    C3 C10 H10F . . 109.5 ?
    H10A C10 H10F . . 56.3 ?
    H10B C10 H10F . . 56.3 ?
    H10C C10 H10F . . 141.1 ?
    H10D C10 H10F . . 109.5 ?
    H10E C10 H10F . . 109.5 ?
    O3 C11 Rh1 . . 177.49(15) ?
    O4 C12 Rh1 . . 178.55(17) ?
    C1 O1 Rh1 . . 125.23(11) ?
    C3 O2 Rh1 . . 125.64(11) ?
    C12 Rh1 C11 . . 87.98(8) ?
    C12 Rh1 O2 . . 88.54(7) ?
    C11 Rh1 O2 . . 175.85(6) ?
    C12 Rh1 O1 . . 179.13(6) ?
    C11 Rh1 O1 . . 92.88(6) ?
    O2 Rh1 O1 . . 90.61(5) ?
loop_
    _geom_hbond_atom_site_label_D
    _geom_hbond_atom_site_label_H
    _geom_hbond_atom_site_label_A
    _geom_hbond_site_symmetry_A
    _geom_hbond_distance_DH
    _geom_hbond_distance_HA
    _geom_hbond_distance_DA
    _geom_hbond_angle_DHA
    _geom_hbond_publ_flag
    C10 H10A O3 1_655 0.98 2.57 3.427(2) 146.4 yes
_iucr_refine_instructions_details
;
TITL 12Ccp4_0ma in P2(1)/c
CELL  0.71073   7.5887   6.7522  22.5299   90.000   98.850   90.000
ZERR     4.00   0.0002   0.0001   0.0005    0.000    0.001    0.000
LATT   1
SYMM  - X, 1/2 + Y, 1/2 - Z
SFAC  C    H    O    RH
UNIT  48   36   16   4
MERG   2
OMIT    -4.00 180.00
EQIV $1 1+x, y, z
HTAB C10 O3_$1
FMAP   2
PLAN   25
SIZE     0.05   0.09   0.19
ACTA
BOND
BOND   $H
L.S.   4
TEMP  -173.00
WGHT    0.019700    0.986000
FVAR       0.09797
C1    1   -0.024752    0.209204    0.369798    11.00000    0.01686    0.01014 =
         0.01181    0.00099    0.00175   -0.00257
C2    1    0.156556    0.165349    0.372572    11.00000    0.01809    0.01648 =
         0.01267    0.00062    0.00403   -0.00073
AFIX  43
H2    2    0.196356    0.134128    0.335711    11.00000   -1.20000
AFIX   0
C3    1    0.284798    0.162940    0.424176    11.00000    0.01718    0.01397 =
         0.01599    0.00204    0.00282   -0.00226
C4    1   -0.139594    0.215594    0.309576    11.00000    0.01574    0.01301 =
         0.01081    0.00096    0.00183   -0.00196
C5    1   -0.094490    0.110191    0.260777    11.00000    0.01814    0.01602 =
         0.01457    0.00011    0.00264    0.00241
AFIX  43
H5    2    0.009561    0.029928    0.265834    11.00000   -1.20000
AFIX   0
C6    1   -0.200602    0.121813    0.204900    11.00000    0.02297    0.01694 =
         0.01243   -0.00232    0.00331    0.00052
AFIX  43
H6    2   -0.168093    0.050542    0.171877    11.00000   -1.20000
AFIX   0
C7    1   -0.354019    0.237061    0.197016    11.00000    0.02039    0.01722 =
         0.01262    0.00176   -0.00056   -0.00141
AFIX  43
H7    2   -0.426236    0.244803    0.158706    11.00000   -1.20000
AFIX   0
C8    1   -0.401499    0.341128    0.245458    11.00000    0.01692    0.01630 =
         0.01736    0.00137    0.00141    0.00242
AFIX  43
H8    2   -0.506741    0.419454    0.240318    11.00000   -1.20000
AFIX   0
C9    1   -0.294919    0.330519    0.301415    11.00000    0.01782    0.01414 =
         0.01379   -0.00124    0.00445   -0.00025
AFIX  43
H9    2   -0.327834    0.401869    0.334361    11.00000   -1.20000
AFIX   0
C10   1    0.477316    0.133109    0.417736    11.00000    0.01483    0.02819 =
         0.01700    0.00074    0.00188   -0.00285
AFIX 123
H10A  2    0.550658    0.135086    0.457535    10.50000   -1.50000
H10B  2    0.515545    0.239608    0.393044    10.50000   -1.50000
H10C  2    0.491209    0.005192    0.398432    10.50000   -1.50000
H10D  2    0.487616    0.118172    0.375139    10.50000   -1.50000
H10E  2    0.522730    0.013649    0.439630    10.50000   -1.50000
H10F  2    0.547066    0.248066    0.434242    10.50000   -1.50000
AFIX   0
C11   1   -0.197539    0.305777    0.530505    11.00000    0.02393    0.01625 =
         0.00998   -0.00020   -0.00001   -0.00333
C12   1    0.122809    0.237238    0.582247    11.00000    0.01983    0.01422 =
         0.01918   -0.00025    0.00385   -0.00389
O1    3   -0.103322    0.250335    0.414806    11.00000    0.01659    0.01805 =
         0.01105   -0.00023    0.00212   -0.00109
O2    3    0.255580    0.187974    0.478054    11.00000    0.01592    0.02165 =
         0.01348    0.00107    0.00201   -0.00261
O3    3   -0.323891    0.345373    0.549346    11.00000    0.02395    0.03077 =
         0.01830   -0.00141    0.00634    0.00089
O4    3    0.193289    0.232924    0.630637    11.00000    0.03060    0.02642 =
         0.01426    0.00028   -0.00328   -0.00573
RH1   4    0.013973    0.244320    0.503043    11.00000    0.01542    0.01454 =
         0.00917    0.00006    0.00160   -0.00290
HKLF 4
REM  12Ccp4_0ma in P2(1)/c
REM R1 =  0.0178 for   2494 Fo > 4sig(Fo)  and  0.0214 for all   2827 data
REM    154 parameters refined using      0 restraints
END
WGHT      0.0197      0.9862
REM Highest difference peak  0.557,  deepest hole -0.436,  1-sigma level  0.075
Q1    1  -0.2631  0.1981  0.1980  11.00000  0.05    0.39
Q2    1  -0.2153  0.2719  0.3029  11.00000  0.05    0.38
Q3    1   0.0771  0.2276  0.3731  11.00000  0.05    0.37
Q4    1  -0.1135  0.1781  0.2830  11.00000  0.05    0.36
Q5    1   0.3824  0.1305  0.4218  11.00000  0.05    0.36
Q6    1  -0.3609  0.2980  0.2206  11.00000  0.05    0.35
Q7    1   0.2041  0.1657  0.3998  11.00000  0.05    0.34
Q8    1  -0.3548  0.3157  0.2727  11.00000  0.05    0.33
Q9    1  -0.1571  0.1199  0.2363  11.00000  0.05    0.32
Q10   1  -0.0774  0.2317  0.3319  11.00000  0.05    0.32
Q11   1   0.1802  0.1672  0.3544  11.00000  0.05    0.23
Q12   1  -0.3282  0.3440  0.3193  11.00000  0.05    0.23
Q13   1   0.2625  0.2049  0.4484  11.00000  0.05    0.22
Q14   1  -0.4758  0.3544  0.2402  11.00000  0.05    0.22
Q15   1   0.1850  0.1854  0.4805  11.00000  0.05    0.21
Q16   1  -0.2049  0.0571  0.1918  11.00000  0.05    0.21
Q17   1   0.0195  0.1219  0.5033  11.00000  0.05    0.21
Q18   1  -0.0714  0.2490  0.4375  11.00000  0.05    0.20
Q19   1   0.5003  0.0727  0.3095  11.00000  0.05    0.20
Q20   1  -0.5472  0.5060  0.2261  11.00000  0.05    0.19
Q21   1  -0.0020  0.3829  0.5069  11.00000  0.05    0.18
Q22   1   0.3783  0.1703  0.5020  11.00000  0.05    0.18
Q23   1   0.5000  0.0000  0.5000  10.50000  0.05    0.18
Q24   1  -0.0886  0.3635  0.5207  11.00000  0.05    0.17
Q25   1  -0.3909  0.4019  0.2399  11.00000  0.05    0.17
;
