# Supplementary material for: (Benzoyl­acetonato-κ2 O,O′)dicarbonyl­rhodium(I)
Source: Acta Crystallogr Sect E Struct Rep Online. 2012 Nov 3;68(Pt 12):m1451–2. doi: 10.1107/S1600536812044893 (PMC3588716; doi:10.1107/S1600536812044893)
Supplement: Supplementary file 2 [file e-68-m1451-Isup2.hkl]

#
# h,k,l, Fc-squared, Fo-squared, sigma(Fo-squared) and status flag
#
data_I
_shelx_title ' 12Ccp4_0ma in P2(1)/c'
_shelx_refln_list_code          4
_shelx_F_calc_maximum      326.67
_exptl_crystal_F_000       632.00
_reflns_d_resolution_high  0.7496
 
loop_
 _symmetry_equiv_pos_as_xyz
 'x, y, z'
 '-x, y+1/2, -z+1/2'
 '-x, -y, -z'
 'x, -y-1/2, z-1/2'
 
_cell_length_a     7.5887
_cell_length_b     6.7522
_cell_length_c    22.5299
_cell_angle_alpha  90.000
_cell_angle_beta   98.850
_cell_angle_gamma  90.000
 
_shelx_F_squared_multiplier     1.000
 
loop_
 _refln_index_h
 _refln_index_k
 _refln_index_l
 _refln_F_squared_calc
 _refln_F_squared_meas
 _refln_F_squared_sigma
 _refln_observed_status
   1   0   0    42900.61    39511.81    319.36 o
   2   0   0     6141.71     5924.79     41.37 o
   3   0   0     8815.75     8437.79     63.73 o
   4   0   0     9045.52     8661.46     67.50 o
   5   0   0     4897.24     4697.42     53.65 o
   6   0   0     6980.56     6790.66     86.01 o
   7   0   0     3965.90     3791.13     58.94 o
   8   0   0     2492.80     2462.03     58.54 o
   9   0   0     1411.67     1352.60     44.19 o
   1   1   0      665.05      685.56      6.20 o
   2   1   0     2278.79     2290.33     13.18 o
   3   1   0      546.83      674.98      7.09 o
   4   1   0       22.73       12.61      2.37 o
   5   1   0     3569.55     3637.26     29.85 o
   6   1   0      966.99      977.96     15.66 o
   7   1   0     1397.70     1415.50     25.04 o
   8   1   0     2097.68     2133.84     37.87 o
   9   1   0     2205.78     2310.33     49.53 o
   0   2   0   106715.45    98919.20   5874.98 o
   1   2   0    33180.42    33554.22    209.84 o
   2   2   0     7718.95     7360.05     37.58 o
   3   2   0    10062.65     9879.61     52.20 o
   4   2   0     6404.94     6126.35     37.83 o
   5   2   0     5996.09     5926.94     40.30 o
   6   2   0     5154.89     4998.23     47.78 o
   7   2   0     3811.76     3724.50     45.55 o
   8   2   0     2563.77     2511.97     42.96 o
   9   2   0     1402.52     1340.52     37.26 o
   1   3   0      602.17      574.85      8.47 o
   2   3   0      968.28     1024.86     10.13 o
   3   3   0        7.22        3.17      1.42 o
   4   3   0      405.35      405.85      8.27 o
   5   3   0     1405.64     1397.80     15.82 o
   6   3   0     1618.81     1557.40     23.34 o
   7   3   0      991.54      968.73     21.20 o
   8   3   0     1108.82     1106.67     27.80 o
   9   3   0      474.58      446.99     24.88 o
   0   4   0    11863.06    11715.77    102.90 o
   1   4   0    18649.69    19041.59    136.18 o
   2   4   0    11120.97    11081.22     77.02 o
   3   4   0     6137.68     6125.28     41.33 o
   4   4   0     3639.47     3620.07     33.08 o
   5   4   0     5307.78     5418.45     44.70 o
   6   4   0     3259.79     3153.26     41.41 o
   7   4   0     2215.47     2156.38     38.81 o
   8   4   0     2352.17     2310.98     42.85 o
   1   5   0      141.96      149.39      6.71 o
   2   5   0       37.65       47.22      4.17 o
   3   5   0      160.79      145.74      3.77 o
   4   5   0      370.04      394.12      8.93 o
   5   5   0      584.40      563.48     13.31 o
   6   5   0     1457.51     1432.61     30.55 o
   7   5   0      958.56     1001.75     25.73 o
   8   5   0      780.80      792.10     24.62 o
   0   6   0     4371.67     4430.64     46.14 o
   1   6   0     8473.19     8465.46     76.50 o
   2   6   0     7452.02     7528.93     81.30 o
   3   6   0     2519.46     2513.37     26.25 o
   4   6   0     1574.92     1606.83     24.71 o
   5   6   0     2488.42     2467.27     46.31 o
   6   6   0     1827.24     1787.00     38.35 o
   7   6   0      600.49      629.51     32.79 o
   1   7   0        4.53        3.88      2.26 o
   2   7   0        3.64       10.94      5.16 o
   3   7   0      140.72      140.56     12.06 o
   4   7   0      110.91      106.93      7.97 o
   5   7   0      332.36      316.34     13.97 o
   6   7   0      567.22      601.23     20.00 o
   0   8   0     3308.83     3392.56     77.10 o
   1   8   0     2809.09     2874.71     39.17 o
   2   8   0     3226.50     3309.27     60.70 o
   3   8   0     1391.70     1477.58     80.23 o
   4   8   0      808.25      854.88     20.30 o
  -9   1   1       56.17       51.82      9.81 o
  -8   1   1        0.52       -1.11      3.81 o
  -7   1   1       43.17       42.56      5.34 o
  -6   1   1       16.52       19.21      2.59 o
  -5   1   1       22.07       16.04      2.01 o
  -4   1   1      311.10      300.10      6.31 o
  -3   1   1       74.67       86.81      2.72 o
  -2   1   1     2714.04     2817.69     16.95 o
  -1   1   1       59.31       27.67      1.84 o
   0   1   1      911.14      887.70      5.97 o
   1   1   1        6.64        5.06      0.67 o
   2   1   1      175.74      178.95      2.96 o
   3   1   1      275.46      308.84      4.38 o
   4   1   1      274.03      311.85      5.98 o
   5   1   1        0.59       -3.48      1.74 o
   6   1   1       78.52       79.94      5.49 o
   7   1   1       38.60       38.32      5.34 o
   8   1   1      334.86      359.79     16.51 o
   9   1   1        7.20        0.96      6.56 o
  -9   2   1       63.96       47.03      9.65 o
  -8   2   1        7.46        3.18      6.77 o
  -7   2   1       49.38       47.87      5.99 o
  -6   2   1        9.61        8.24      2.17 o
  -5   2   1        0.19       -2.45      1.75 o
  -4   2   1       56.30       51.66      2.83 o
  -3   2   1     2338.89     2576.20     16.66 o
  -2   2   1      150.98      169.05      3.31 o
  -1   2   1    14144.77    14786.07     85.40 o
   0   2   1     2744.03     2912.31     26.07 o
   1   2   1     1985.06     2163.61     15.03 o
   2   2   1       12.29       18.98      1.42 o
   3   2   1        4.82       -1.93      0.96 o
   4   2   1       29.66       21.42      2.20 o
   5   2   1      127.74      146.04      5.19 o
   6   2   1      209.66      195.32      8.57 o
   7   2   1      339.82      338.25     15.70 o
   8   2   1        5.38        0.96      4.47 o
   9   2   1        0.97       -4.29      5.93 o
  -9   3   1       22.62       24.16     10.02 o
  -8   3   1       15.32       21.54      6.34 o
  -7   3   1      370.60      350.74     13.40 o
  -6   3   1       66.34       47.38      5.63 o
  -5   3   1        2.72       -0.14      1.63 o
  -4   3   1      666.83      676.35     10.06 o
  -3   3   1        0.50        0.74      1.08 o
  -2   3   1     1494.31     1570.29     20.42 o
  -1   3   1      334.06      351.16      6.44 o
   0   3   1     1633.35     1653.31     12.57 o
   1   3   1      789.03      888.82      9.79 o
   2   3   1      127.84      202.76      3.73 o
   3   3   1       68.69       69.43      2.85 o
   4   3   1      540.27      522.04      7.80 o
   5   3   1       54.28       58.47      3.31 o
   6   3   1      193.38      178.69      9.32 o
   7   3   1      127.10      129.92      9.35 o
   8   3   1      752.78      700.79     22.09 o
   9   3   1       92.73      115.47     13.46 o
  -9   4   1       25.76       12.94      7.09 o
  -8   4   1      131.93      141.90     12.30 o
  -7   4   1      112.39      135.95     10.95 o
  -6   4   1      160.42      164.53      9.90 o
  -5   4   1       69.95       63.09      5.04 o
  -4   4   1       54.01       43.30      5.27 o
  -3   4   1      388.84      403.91      8.62 o
  -2   4   1       12.80       -0.05      1.83 o
  -1   4   1     3142.20     3504.50     33.94 o
   0   4   1       48.40       45.10      2.75 o
   1   4   1     1500.58     1445.31     14.35 o
   2   4   1        0.94        0.08      2.51 o
   3   4   1      220.35      238.72      6.09 o
   4   4   1       24.94       19.60      2.62 o
   5   4   1       96.87      110.91      6.00 o
   6   4   1       87.03       64.58      6.75 o
   7   4   1       26.96       19.10      5.26 o
   8   4   1        7.79        4.37      5.81 o
  -8   5   1      167.86      196.90     14.41 o
  -7   5   1      406.93      408.59     18.84 o
  -6   5   1       38.57       30.21      5.81 o
  -5   5   1       19.88       21.35      3.82 o
  -4   5   1      190.15      180.49      6.73 o
  -3   5   1      341.45      372.20      7.07 o
  -2   5   1       77.66       72.97      5.42 o
  -1   5   1      536.99      604.14     12.18 o
   0   5   1     1015.88     1016.52     11.22 o
   1   5   1      885.54      970.01     12.55 o
   2   5   1       40.60       34.31      2.38 o
   3   5   1      134.12      132.12      3.71 o
   4   5   1      364.12      345.79      8.47 o
   5   5   1      199.73      194.91     10.63 o
   6   5   1        0.87       -4.33      3.90 o
   7   5   1       61.71       76.14     10.53 o
   8   5   1       76.53       60.53     10.83 o
  -7   6   1       89.96       91.07     10.14 o
  -6   6   1      256.49      259.41     14.36 o
  -5   6   1      150.50      155.29     10.43 o
  -4   6   1        1.98       -1.53      2.96 o
  -3   6   1       59.83       44.41      7.22 o
  -2   6   1      233.00      232.78     11.84 o
  -1   6   1      115.92      104.98      7.79 o
   0   6   1        9.16        2.57      1.89 o
   1   6   1       88.23       83.57      5.59 o
   2   6   1       16.78        1.91      4.20 o
   3   6   1      144.20      148.99      8.78 o
   4   6   1       26.07       15.82      3.92 o
   5   6   1       20.67       35.48      6.47 o
   6   6   1       73.43       87.47      9.47 o
   7   6   1       33.89       25.48      7.26 o
  -6   7   1       29.83       42.88      7.16 o
  -5   7   1       50.31       57.01      6.73 o
  -4   7   1       75.20       73.72      6.71 o
  -3   7   1      666.14      599.63     42.20 o
  -2   7   1      217.48      248.34     32.82 o
  -1   7   1     1273.40     1267.75     17.23 o
   0   7   1      457.14      485.83     11.05 o
   1   7   1       99.13       99.01      4.66 o
   2   7   1      117.17      113.92     11.05 o
   3   7   1      135.28      141.26      7.35 o
   4   7   1      141.91      151.22      9.72 o
   5   7   1      209.91      192.70     11.72 o
   6   7   1       95.00       95.71      9.72 o
  -4   8   1       26.29       -3.13      7.26 o
  -3   8   1      165.36      141.13     17.71 o
  -2   8   1      145.62      129.80     13.26 o
  -1   8   1        7.06       -6.18      6.86 o
   0   8   1       94.07       80.46      8.45 o
   1   8   1       17.13        0.71      3.98 o
   2   8   1       11.89       -1.23      6.23 o
   3   8   1        0.79      -15.91     11.98 o
   4   8   1       25.74       25.31      8.18 o
 -10   0   2     1292.86     1456.63     68.77 o
  -9   0   2     1513.51     1504.00     46.01 o
  -8   0   2     2729.82     2765.59     62.23 o
  -7   0   2     2361.37     2349.65     42.70 o
  -6   0   2     4950.85     4878.25     55.23 o
  -5   0   2     4931.98     4851.18     47.72 o
  -4   0   2    22677.22    22966.24    163.85 o
  -3   0   2    26844.41    26779.87    188.00 o
  -2   0   2    37080.36    35514.51    249.85 o
  -1   0   2    22455.11    22436.27    175.20 o
   0   0   2    28247.25    26303.12    324.17 o
   1   0   2    27320.79    27173.98    193.28 o
   2   0   2     2235.62     2250.55     18.54 o
   3   0   2     7764.33     7546.38     59.12 o
   4   0   2    16121.74    16090.38    146.77 o
   5   0   2     4359.39     4284.54     58.33 o
   6   0   2     4704.67     4751.88     66.55 o
   7   0   2     4476.85     4514.16     71.82 o
   8   0   2     1954.82     1983.51     52.29 o
   9   0   2     1530.60     1554.94     48.22 o
 -10   1   2      697.70      644.69     33.71 o
  -9   1   2     1267.71     1220.82     34.09 o
  -8   1   2     3214.34     3111.18     42.38 o
  -7   1   2     1805.30     1698.99     27.43 o
  -6   1   2      500.26      493.53     12.91 o
  -5   1   2      369.51      334.78      6.90 o
  -4   1   2     2390.86     2431.64     21.48 o
  -3   1   2     1012.16      947.66      9.57 o
  -2   1   2     2040.09     1951.24     11.73 o
  -1   1   2     9392.41     9905.55     44.22 o
   0   1   2     1217.36     1299.07      7.24 o
   1   1   2     3245.22     3398.28     15.93 o
   2   1   2      288.47      309.70      3.86 o
   3   1   2     1160.75     1278.45     10.74 o
   4   1   2     1010.69      994.25     11.45 o
   5   1   2     6322.88     6285.36     51.29 o
   6   1   2     1640.89     1663.78     21.59 o
   7   1   2       81.92       98.82      7.84 o
   8   1   2     1460.09     1513.97     31.38 o
   9   1   2     2742.06     2815.62     56.32 o
  -9   2   2     1603.35     1595.32     41.17 o
  -8   2   2     2185.41     2092.38     38.28 o
  -7   2   2     2619.90     2599.37     35.86 o
  -6   2   2     3072.30     3047.26     37.20 o
  -5   2   2     5336.00     5254.93     40.65 o
  -4   2   2    12223.46    12405.52     66.44 o
  -3   2   2    16365.43    16346.79     79.86 o
  -2   2   2    31540.38    31780.72    149.82 o
  -1   2   2    36706.85    36333.33    204.88 o
   0   2   2    30524.20    29714.96    134.43 o
   1   2   2    19582.70    19778.33     89.51 o
   2   2   2     2943.53     2677.23     17.55 o
   3   2   2     6259.95     5938.31     33.60 o
   4   2   2    12411.35    12571.96     70.55 o
   5   2   2     5091.61     5020.24     50.06 o
   6   2   2     3503.68     3499.85     71.91 o
   7   2   2     2812.24     2764.14     38.03 o
   8   2   2     1782.21     1831.31     32.31 o
   9   2   2     1387.58     1412.33     90.01 o
  -9   3   2     2109.72     2105.26     48.43 o
  -8   3   2     1865.42     1825.93     40.02 o
  -7   3   2     1650.47     1585.17     28.01 o
  -6   3   2      522.26      492.73     13.69 o
  -5   3   2      308.20      336.17      7.16 o
  -4   3   2     1174.10     1195.17     12.42 o
  -3   3   2      764.72      803.90      9.38 o
  -2   3   2       72.55       49.12      2.87 o
  -1   3   2      823.12      937.57     11.34 o
   0   3   2      116.91      130.16      2.71 o
   1   3   2       46.01       80.08      3.58 o
   2   3   2       78.75       81.70      2.67 o
   3   3   2      158.00      143.10      3.88 o
   4   3   2     1703.98     1733.42     16.10 o
   5   3   2     1340.79     1313.39     13.62 o
   6   3   2     1743.72     1848.36     25.93 o
   7   3   2      914.18      902.38     20.65 o
   8   3   2     1595.39     1639.78     36.31 o
   9   3   2     1878.13     1811.34     56.10 o
  -9   4   2     1246.56     1212.92     31.95 o
  -8   4   2     1425.93     1357.57     31.69 o
  -7   4   2     2602.03     2558.89     42.93 o
  -6   4   2     1133.28     1156.83     25.08 o
  -5   4   2     4590.71     4619.12     42.05 o
  -4   4   2     4097.68     4012.44     33.31 o
  -3   4   2     6888.28     6847.29     45.34 o
  -2   4   2    18324.37    18210.65    133.16 o
  -1   4   2    26312.83    26009.20    183.30 o
   0   4   2    13655.46    13588.50     89.06 o
   1   4   2     7151.58     6842.01     57.67 o
   2   4   2     4210.57     4146.92     27.26 o
   3   4   2     3995.31     3798.33     27.14 o
   4   4   2     5885.35     5872.38     42.30 o
   5   4   2     4916.87     4753.78     43.11 o
   6   4   2     2268.29     2355.03     46.18 o
   7   4   2     1515.86     1538.00     35.44 o
   8   4   2     1312.69     1210.66     30.13 o
  -8   5   2      472.11      451.51     20.28 o
  -7   5   2      856.77      855.33     23.69 o
  -6   5   2      521.92      521.89     22.07 o
  -5   5   2       91.10       92.13      7.96 o
  -4   5   2      421.74      432.94      9.84 o
  -3   5   2      768.24      734.74      8.52 o
  -2   5   2      464.12      495.32     15.98 o
  -1   5   2       16.66       13.32      2.78 o
   0   5   2      434.95      435.03      6.21 o
   1   5   2       14.49       19.55      2.38 o
   2   5   2       16.99       13.36      2.28 o
   3   5   2      196.23      203.46      4.97 o
   4   5   2     1115.16     1105.38     16.09 o
   5   5   2      208.94      227.16     10.49 o
   6   5   2     1631.05     1624.47     34.74 o
   7   5   2     1722.18     1681.14     34.52 o
   8   5   2      592.68      584.79     21.35 o
  -7   6   2     1901.83     1979.71     38.53 o
  -6   6   2     1004.74     1031.09     24.78 o
  -5   6   2     2467.12     2428.85     42.26 o
  -4   6   2     2357.93     2412.21     45.52 o
  -3   6   2     4480.97     4477.58     81.13 o
  -2   6   2    10280.26    10268.71    119.16 o
  -1   6   2     9528.47     9440.79     92.14 o
   0   6   2     4097.65     4095.27     30.96 o
   1   6   2     2663.62     2639.81     24.16 o
   2   6   2     3565.53     3535.53     33.38 o
   3   6   2     3096.88     3120.33     32.03 o
   4   6   2     2813.42     2841.21     35.90 o
   5   6   2     3167.26     3167.15     45.99 o
   6   6   2     2151.67     2204.09     54.44 o
   7   6   2     1841.97     1914.76     38.25 o
  -6   7   2      468.54      473.71     17.88 o
  -5   7   2       32.66       32.51      7.22 o
  -4   7   2       90.42       95.98      7.40 o
  -3   7   2      340.03      317.13     53.66 o
  -2   7   2      769.70      754.32     33.86 o
  -1   7   2        1.55        2.47      2.12 o
   0   7   2      238.73      234.25      6.96 o
   1   7   2       88.16       89.51      5.01 o
   2   7   2       74.39       79.23      4.54 o
   3   7   2      493.96      468.39     19.40 o
   4   7   2      276.02      282.17     18.62 o
   5   7   2      268.87      280.70     13.58 o
   6   7   2     1195.16     1279.51     29.03 o
  -4   8   2     1378.59     1462.57     68.25 o
  -3   8   2     2442.81     2551.66     55.20 o
  -2   8   2     4968.27     5056.87     83.17 o
  -1   8   2     2976.96     2982.68     42.64 o
   0   8   2     1813.33     1856.12     35.73 o
   1   8   2     1779.38     1864.64     29.50 o
   2   8   2     2141.04     2128.99     32.96 o
   3   8   2     1871.12     2030.44     48.22 o
   4   8   2     1451.59     1458.62     29.83 o
 -10   1   3       67.34       64.95     11.15 o
  -9   1   3       16.14       10.51      6.89 o
  -8   1   3       50.04       35.48      5.95 o
  -7   1   3        8.31        7.08      2.79 o
  -6   1   3        5.95        2.44      1.75 o
  -5   1   3       29.91       24.97      2.65 o
  -4   1   3      407.42      447.49      7.19 o
  -3   1   3       66.42       69.19      2.65 o
  -2   1   3     1632.58     1784.96     11.64 o
  -1   1   3      300.92      296.46      3.02 o
   0   1   3        7.80       -1.35      0.68 o
   1   1   3       22.41       16.69      1.16 o
   2   1   3      317.60      319.48      4.55 o
   3   1   3       53.03       52.96      3.56 o
   4   1   3       81.08       81.03      3.77 o
   5   1   3       52.99       50.05      3.64 o
   6   1   3      160.68      144.66      7.82 o
   7   1   3        0.17       -4.81      2.87 o
   8   1   3       14.66        6.63      5.03 o
   9   1   3        3.03        4.85      7.17 o
  -9   2   3        1.26        4.52      6.02 o
  -8   2   3        7.02       -1.17      4.51 o
  -7   2   3       99.08       74.75      6.94 o
  -6   2   3      156.74      153.03      7.64 o
  -5   2   3       15.78       14.06      3.47 o
  -4   2   3     1201.20     1278.68     12.10 o
  -3   2   3      470.94      536.06      5.71 o
  -2   2   3      221.18      230.24      3.43 o
  -1   2   3     2269.70     2424.62     15.19 o
   0   2   3     3965.49     4109.61     21.38 o
   1   2   3     3034.08     3252.88     17.09 o
   2   2   3       24.77       16.80      1.24 o
   3   2   3      195.11      208.67      3.90 o
   4   2   3        1.97       -1.12      1.35 o
   5   2   3      404.30      412.54      7.64 o
   6   2   3       34.46       36.83      4.38 o
   7   2   3      146.73      130.98      8.34 o
   8   2   3       12.85        6.66      4.68 o
   9   2   3      363.50      400.32     29.91 o
  -9   3   3       85.13       56.48     10.00 o
  -8   3   3       82.54       85.02      9.59 o
  -7   3   3       46.67       65.71      6.98 o
  -6   3   3        1.20        0.94      2.90 o
  -5   3   3       96.19      106.56      4.78 o
  -4   3   3     1037.76     1103.83     11.80 o
  -3   3   3     1025.50     1062.98     10.84 o
  -2   3   3      547.75      613.56      9.12 o
  -1   3   3       40.31       52.24      1.87 o
   0   3   3        0.22       -1.46      0.73 o
   1   3   3       25.94       13.97      1.08 o
   2   3   3      403.27      375.67      4.47 o
   3   3   3      274.46      340.61      5.35 o
   4   3   3      441.23      436.70      7.74 o
   5   3   3       11.17       15.99      2.61 o
   6   3   3      519.83      554.52     13.45 o
   7   3   3        2.04        2.68      4.01 o
   8   3   3        7.44        9.71      5.69 o
   9   3   3       35.38       27.35      8.72 o
  -9   4   3       60.13       68.16      9.91 o
  -8   4   3       23.11       15.90      6.14 o
  -7   4   3      142.84      158.84     12.93 o
  -6   4   3       81.63       68.04      9.71 o
  -5   4   3      172.28      197.22      7.96 o
  -4   4   3      234.62      220.15      6.50 o
  -3   4   3      171.98      223.67      7.31 o
  -2   4   3       19.87       28.75      4.96 o
  -1   4   3      175.63      178.98      5.27 o
   0   4   3     1524.71     1564.39     15.03 o
   1   4   3      465.78      441.82      6.13 o
   2   4   3      413.35      481.26      7.21 o
   3   4   3      177.78      190.22      6.01 o
   4   4   3        0.16       -1.03      1.40 o
   5   4   3      297.46      294.80      8.85 o
   6   4   3      165.02      175.96     12.00 o
   7   4   3        1.71       -6.80      3.69 o
   8   4   3      134.53      133.25     12.06 o
  -8   5   3        5.72        3.23      5.51 o
  -7   5   3      108.95      128.71     12.33 o
  -6   5   3        0.17       -0.05      3.66 o
  -5   5   3        1.30        2.97      3.50 o
  -4   5   3      205.15      199.10      7.25 o
  -3   5   3     1284.48     1326.66     12.68 o
  -2   5   3      380.54      407.80     10.69 o
  -1   5   3       87.16       79.48      3.80 o
   0   5   3       15.38       12.84      1.76 o
   1   5   3       74.20      102.77      4.02 o
   2   5   3        3.22        5.11      1.44 o
   3   5   3      341.60      334.51      6.81 o
   4   5   3      316.93      345.27      8.80 o
   5   5   3       85.02       80.08      6.96 o
   6   5   3      121.92      125.37     11.38 o
   7   5   3        0.65       -4.26      4.72 o
   8   5   3      167.40      182.69     13.99 o
  -7   6   3       43.10       36.09     11.13 o
  -6   6   3       23.80       26.99      5.98 o
  -5   6   3      332.28      322.28     15.28 o
  -4   6   3       46.20       44.89      4.53 o
  -3   6   3       26.22       16.91      6.44 o
  -2   6   3      190.53      194.61     11.09 o
  -1   6   3      571.77      555.79     10.67 o
   0   6   3        6.38        3.79      1.72 o
   1   6   3        0.97       -1.96      1.59 o
   2   6   3      334.28      343.51      7.83 o
   3   6   3        0.09       -4.22      2.32 o
   4   6   3       12.65        4.40      3.41 o
   5   6   3       50.74       46.20      7.92 o
   6   6   3      319.31      320.41     15.70 o
   7   6   3      176.82      171.84     13.45 o
  -6   7   3       21.91       10.85      5.36 o
  -5   7   3      100.56      109.38      8.86 o
  -4   7   3       20.16       15.42      3.87 o
  -3   7   3      313.40      323.85     44.80 o
  -2   7   3      661.93      637.49     29.70 o
  -1   7   3       77.76       84.01      7.22 o
   0   7   3       51.16       49.63      4.17 o
   1   7   3        5.49        1.53      4.31 o
   2   7   3        3.39        2.65      2.89 o
   3   7   3      459.22      444.52     13.05 o
   4   7   3      140.53      148.77     10.49 o
   5   7   3        2.61        2.30      4.54 o
   6   7   3       15.25       14.34      5.77 o
  -4   8   3      232.26      229.63     19.51 o
  -3   8   3      108.51       93.60     22.92 o
  -2   8   3      478.99      441.86     37.51 o
  -1   8   3       61.51       37.57      5.93 o
   0   8   3      551.55      548.49     18.04 o
   1   8   3        7.18       -0.16      3.78 o
   2   8   3       31.89       36.34      5.81 o
   3   8   3       56.21       57.55      7.04 o
   4   8   3        2.59      -10.01      5.01 o
 -10   0   4     1495.35     1457.67     68.77 o
  -9   0   4     1517.80     1554.34     46.78 o
  -8   0   4     1344.70     1369.28     40.89 o
  -7   0   4     1427.04     1521.08     26.60 o
  -6   0   4     5087.65     5166.82     58.31 o
  -5   0   4     6153.87     6144.30     57.79 o
  -4   0   4     8777.71     8362.39     72.87 o
  -3   0   4    46152.56    45042.99    314.84 o
  -2   0   4    24560.00    24440.40    213.57 o
  -1   0   4     4717.41     4735.57     35.94 o
   0   0   4    24689.52    24640.28    224.29 o
   1   0   4    24451.76    24187.71    277.25 o
   2   0   4     5716.94     5737.97     45.58 o
   3   0   4    10910.84    10949.38     75.87 o
   4   0   4    14113.02    14009.45    130.49 o
   5   0   4     8389.08     8327.04     99.23 o
   6   0   4      638.37      640.42     19.64 o
   7   0   4     3659.24     3707.56     59.53 o
   8   0   4     2835.09     2914.04     98.46 o
   9   0   4     1039.82     1032.05     56.79 o
 -10   1   4     1333.84     1399.60     40.95 o
  -9   1   4     1880.58     1817.97     56.68 o
  -8   1   4     1863.46     1980.10     31.96 o
  -7   1   4      130.44      140.08      6.74 o
  -6   1   4      269.83      266.97      8.78 o
  -5   1   4     3996.29     4232.21     32.51 o
  -4   1   4     6488.94     6751.93     45.10 o
  -3   1   4      205.59      169.86      3.56 o
  -2   1   4      187.72      149.03      2.93 o
  -1   1   4     8118.60     8416.00     40.00 o
   0   1   4        0.07       -1.43      0.72 o
   1   1   4       73.63       62.10      1.94 o
   2   1   4       84.92       52.97      2.14 o
   3   1   4     1660.24     1633.99     14.40 o
   4   1   4     3638.05     3626.38     28.04 o
   5   1   4     4327.07     4387.37     43.37 o
   6   1   4     2968.05     2975.22     34.26 o
   7   1   4     2099.21     2142.45     32.80 o
   8   1   4     1325.50     1337.52     29.77 o
   9   1   4     2645.28     2727.68     56.14 o
  -9   2   4     1236.56     1287.01     36.61 o
  -8   2   4     1214.40     1256.11     28.25 o
  -7   2   4     1908.25     1921.49     38.12 o
  -6   2   4     3984.77     3980.36     37.24 o
  -5   2   4     5802.13     5661.76     38.97 o
  -4   2   4    13632.92    13499.74     74.96 o
  -3   2   4    30797.65    31116.45    160.63 o
  -2   2   4    13565.37    13230.09     67.96 o
  -1   2   4     5866.30     5555.34     30.42 o
   0   2   4    11291.62    11021.82     45.17 o
   1   2   4    11547.70    11469.38     48.81 o
   2   2   4     9401.57     9226.56     48.31 o
   3   2   4     7689.67     7650.76     46.80 o
   4   2   4     8356.12     8131.38     66.69 o
   5   2   4     6862.96     6925.84     46.27 o
   6   2   4     2682.09     2770.16     40.49 o
   7   2   4     3402.41     3456.28     59.06 o
   8   2   4     2717.16     2783.48     41.53 o
   9   2   4      639.00      676.10     26.46 o
  -9   3   4     1300.60     1363.83     37.98 o
  -8   3   4      877.43      896.48     24.71 o
  -7   3   4      278.86      304.45     13.32 o
  -6   3   4      291.06      275.57     14.12 o
  -5   3   4     1295.48     1290.89     14.99 o
  -4   3   4     1276.75     1311.93     12.73 o
  -3   3   4     3906.12     4107.77     28.52 o
  -2   3   4      182.78      188.20      4.41 o
  -1   3   4       25.22       33.58      1.32 o
   0   3   4       46.40       56.52      1.71 o
   1   3   4      605.61      637.38      5.56 o
   2   3   4      850.77      835.75      7.79 o
   3   3   4      619.63      580.91      7.55 o
   4   3   4     3868.06     3864.73     26.86 o
   5   3   4     3361.99     3426.54     32.16 o
   6   3   4     1693.34     1695.99     38.40 o
   7   3   4     1471.75     1517.91     42.56 o
   8   3   4     1195.26     1236.85     32.03 o
   9   3   4     1038.18     1070.57     41.98 o
  -9   4   4      860.43      901.52     29.03 o
  -8   4   4     1126.52     1114.79     28.60 o
  -7   4   4     2449.55     2440.92     41.63 o
  -6   4   4     2519.97     2506.86     45.57 o
  -5   4   4     4257.12     4286.51     46.78 o
  -4   4   4    13500.52    13410.26     89.74 o
  -3   4   4    12123.05    11960.70     74.15 o
  -2   4   4     7348.36     7266.07     46.22 o
  -1   4   4    11225.74    10877.29     75.13 o
   0   4   4     4577.15     4447.63     33.14 o
   1   4   4     3700.13     3261.08     32.74 o
   2   4   4    11091.28    11386.92     69.46 o
   3   4   4     5184.40     4976.72     34.05 o
   4   4   4     3376.27     3489.19     39.05 o
   5   4   4     4018.16     4045.71     53.54 o
   6   4   4     5864.20     5887.20     91.19 o
   7   4   4     2397.04     2379.66     45.46 o
   8   4   4     1978.14     1952.57     39.26 o
  -8   5   4      586.75      586.41     21.07 o
  -7   5   4      359.11      362.21     25.72 o
  -6   5   4      557.06      574.77     17.64 o
  -5   5   4      335.63      341.36     21.05 o
  -4   5   4      122.97      144.91      6.26 o
  -3   5   4     2060.51     2069.01     17.72 o
  -2   5   4        2.04        8.24      1.47 o
  -1   5   4       63.73       59.72      2.22 o
   0   5   4        0.34        0.12      1.33 o
   1   5   4      628.12      675.53     11.34 o
   2   5   4      454.14      422.04      7.31 o
   3   5   4      441.93      458.62      8.31 o
   4   5   4     1752.34     1752.17     24.72 o
   5   5   4     1220.27     1201.42     31.36 o
   6   5   4      628.22      648.02     19.67 o
   7   5   4     1404.84     1517.80     32.74 o
   8   5   4     1484.49     1569.65     55.62 o
  -7   6   4     1558.52     1593.67     34.09 o
  -6   6   4     1799.72     1801.94     39.70 o
  -5   6   4     2265.33     2291.79     36.65 o
  -4   6   4     5565.03     5538.27     64.12 o
  -3   6   4     3808.70     3900.42     39.32 o
  -2   6   4     4991.83     4904.78     59.71 o
  -1   6   4    10298.58    10354.27     72.26 o
   0   6   4     3274.21     3289.72     27.68 o
   1   6   4     1975.71     1954.71     21.20 o
   2   6   4     5972.94     5858.12     54.63 o
   3   6   4     3928.93     3886.00     41.17 o
   4   6   4     1594.07     1566.99     28.17 o
   5   6   4     2029.67     2079.45     35.81 o
   6   6   4     3405.31     3418.02     51.79 o
   7   6   4     1345.58     1385.43     84.89 o
  -6   7   4      553.64      557.61     21.51 o
  -5   7   4      178.15      191.97     17.37 o
  -4   7   4       73.27       75.55      6.51 o
  -3   7   4      182.28      183.82     13.67 o
  -2   7   4        2.50        3.65      5.16 o
  -1   7   4       11.54       11.56      2.83 o
   0   7   4       46.30       44.98      3.97 o
   1   7   4      101.56      102.74      7.17 o
   2   7   4      133.56      129.44      8.58 o
   3   7   4      386.46      367.22     19.40 o
   4   7   4      428.65      455.65     19.97 o
   5   7   4      252.56      265.40     16.39 o
  -4   8   4     1797.83     1868.13     49.30 o
  -3   8   4     2485.34     2538.28     55.53 o
  -2   8   4     3630.93     3643.16     66.20 o
  -1   8   4     4878.69     4795.90     59.55 o
   0   8   4     1934.00     1978.47     74.50 o
   1   8   4     1180.24     1195.11     23.27 o
   2   8   4     2215.24     2205.44     35.55 o
   3   8   4     2647.52     2649.76     42.60 o
   4   8   4     1238.69     1251.08     28.62 o
 -10   1   5        3.47        6.00      7.17 o
  -9   1   5        3.16       -7.89      5.35 o
  -8   1   5        1.23       -1.61      3.64 o
  -7   1   5       53.45       62.79      4.84 o
  -6   1   5      125.47      134.27      6.07 o
  -5   1   5      102.23      108.75      4.78 o
  -4   1   5       13.07        7.01      1.95 o
  -3   1   5      374.60      398.20      5.51 o
  -2   1   5      906.38      948.67     10.63 o
  -1   1   5      808.68      794.32      6.69 o
   0   1   5     1201.46     1188.05      7.70 o
   1   1   5        7.81       -1.79      0.90 o
   2   1   5        0.28       -1.66      0.83 o
   3   1   5       75.48       67.13      3.38 o
   4   1   5      149.48      145.58      5.02 o
   5   1   5      170.49      148.74      5.87 o
   6   1   5       48.06       38.09      4.72 o
   7   1   5        4.18        5.41      3.77 o
   8   1   5      172.47      199.39     18.76 o
   9   1   5       54.38       34.38      9.02 o
  -9   2   5       15.65       12.50      7.00 o
  -8   2   5        6.81       -6.90      3.97 o
  -7   2   5       18.65        5.65      3.45 o
  -6   2   5      319.64      294.78      9.55 o
  -5   2   5      153.96      149.76      5.29 o
  -4   2   5      486.90      490.80      7.12 o
  -3   2   5      164.81      183.75      3.97 o
  -2   2   5     1346.36     1527.30     12.42 o
  -1   2   5      158.18      190.04      3.32 o
   0   2   5     1568.75     1546.71      8.53 o
   1   2   5      596.73      560.49      4.80 o
   2   2   5      603.81      666.51      7.39 o
   3   2   5      955.74     1073.91     10.94 o
   4   2   5       28.97       23.36      2.84 o
   5   2   5     1076.81     1106.82     13.96 o
   6   2   5      342.04      350.47      9.76 o
   7   2   5      190.65      208.66     19.51 o
   8   2   5       80.88       98.27      9.21 o
   9   2   5       62.48       70.36     13.62 o
  -9   3   5        0.99       -6.34      5.35 o
  -8   3   5        7.36        4.20      5.06 o
  -7   3   5      209.49      235.52     12.13 o
  -6   3   5      113.34      108.45      6.91 o
  -5   3   5      190.30      204.11      6.26 o
  -4   3   5       35.52       31.73      2.37 o
  -3   3   5      174.49      153.45      4.27 o
  -2   3   5     1153.87     1264.67     11.29 o
  -1   3   5      382.94      392.56      4.78 o
   0   3   5      521.55      620.88      5.82 o
   1   3   5       92.55      108.89      2.56 o
   2   3   5       23.04        8.15      1.38 o
   3   3   5       85.59      100.38      4.01 o
   4   3   5       11.31       16.47      1.99 o
   5   3   5      650.93      658.34     12.44 o
   6   3   5       75.11       75.01      6.22 o
   7   3   5       57.43       61.31      8.14 o
   8   3   5      419.89      446.11     18.83 o
   9   3   5       97.73      106.85     21.88 o
  -9   4   5       36.04       43.04     13.93 o
  -8   4   5        1.31       -8.77      4.50 o
  -7   4   5        0.20        0.34      4.61 o
  -6   4   5      187.11      184.51     11.62 o
  -5   4   5      175.23      168.60      7.97 o
  -4   4   5     1118.97     1117.67     17.20 o
  -3   4   5       41.04       42.65      2.85 o
  -2   4   5     1568.01     1683.66     12.59 o
  -1   4   5       31.15       28.12      2.13 o
   0   4   5       67.39       54.89      2.29 o
   1   4   5      384.68      372.84      6.44 o
   2   4   5      437.01      456.90      7.24 o
   3   4   5       40.16       51.88      2.75 o
   4   4   5        7.32        6.67      1.83 o
   5   4   5      657.80      673.32     19.30 o
   6   4   5      219.63      232.64     12.07 o
   7   4   5      186.23      206.41     20.30 o
   8   4   5      107.90      103.37     12.77 o
  -8   5   5       50.64       43.64      8.05 o
  -7   5   5      127.60      129.14     10.94 o
  -6   5   5        8.97       10.48      4.27 o
  -5   5   5        0.30        4.71      3.44 o
  -4   5   5       45.37       45.86      4.14 o
  -3   5   5        3.18       -0.57      1.58 o
  -2   5   5       84.00       96.10      2.76 o
  -1   5   5        0.74        0.71      1.05 o
   0   5   5      121.04      137.20      4.23 o
   1   5   5      409.23      385.79      7.74 o
   2   5   5      191.52      210.82      5.59 o
   3   5   5       25.26       16.67      2.89 o
   4   5   5      409.23      421.37     11.09 o
   5   5   5      266.99      257.86     12.77 o
   6   5   5        7.72        5.59      4.73 o
   7   5   5        4.58        6.67      5.61 o
  -7   6   5       60.02       52.23      8.44 o
  -6   6   5       36.91       41.19      7.27 o
  -5   6   5      813.10      787.97     19.87 o
  -4   6   5      349.11      330.96     12.19 o
  -3   6   5        1.15       -4.26      5.64 o
  -2   6   5      457.49      445.18     10.38 o
  -1   6   5       31.67       35.28      2.91 o
   0   6   5       62.09       70.61      4.18 o
   1   6   5       62.90       68.32      4.67 o
   2   6   5       56.76       54.58      4.55 o
   3   6   5      168.19      172.16      9.27 o
   4   6   5      173.36      145.93     11.04 o
   5   6   5       79.54       85.93      8.44 o
   6   6   5      208.78      245.59     14.55 o
   7   6   5      183.48      179.93     16.10 o
  -6   7   5       38.48       41.09      7.52 o
  -5   7   5       19.53       15.73      4.75 o
  -4   7   5       95.17       85.16      7.74 o
  -3   7   5       67.32       69.76      8.87 o
  -2   7   5       14.26       20.72      6.23 o
  -1   7   5       56.80       70.34      5.93 o
   0   7   5      444.66      440.20     10.40 o
   1   7   5      252.69      274.43     10.38 o
   2   7   5      179.72      170.69     11.99 o
   3   7   5        8.10        9.47      4.69 o
   4   7   5      291.28      295.70     27.95 o
   5   7   5        0.24        2.50      5.19 o
  -4   8   5        0.12       -9.93      6.97 o
  -3   8   5       34.19       15.24     10.94 o
  -2   8   5       19.99        6.03      6.97 o
  -1   8   5        0.55       -5.70      3.81 o
   0   8   5        2.98       -1.04      3.93 o
   1   8   5        7.80       -2.41      4.83 o
   2   8   5        0.07       -2.67      5.54 o
   3   8   5      246.48      241.69     12.99 o
   4   8   5      227.19      191.67     13.17 o
 -10   0   6      148.87      137.54     25.01 o
  -9   0   6     1510.23     1455.63     60.95 o
  -8   0   6     3282.40     3104.26     67.03 o
  -7   0   6     2463.44     2459.82     41.76 o
  -6   0   6     3108.29     3111.70     41.07 o
  -5   0   6    14107.53    13846.26    187.51 o
  -4   0   6    18651.36    18540.61    148.91 o
  -3   0   6    28875.86    28718.18    205.99 o
  -2   0   6    11188.76    11298.82     82.94 o
  -1   0   6     6707.13     6527.54     49.69 o
   0   0   6     9443.90     9499.44     59.84 o
   1   0   6    46803.16    46017.39    483.52 o
   2   0   6     3634.76     3163.80     29.06 o
   3   0   6     7397.02     7067.56     81.37 o
   4   0   6    12099.79    12340.65    102.71 o
   5   0   6    13300.08    13294.96    166.80 o
   6   0   6    10883.98    11098.62    208.29 o
   7   0   6     3549.87     3568.09     72.93 o
   8   0   6      479.91      526.41     27.23 o
   9   0   6      543.95      624.12     44.80 o
 -10   1   6      986.84      991.68     32.47 o
  -9   1   6      247.78      264.40     18.37 o
  -8   1   6     1057.64     1081.77     25.23 o
  -7   1   6      717.70      774.50     14.13 o
  -6   1   6      378.81      395.25     11.21 o
  -5   1   6      647.35      625.79     10.43 o
  -4   1   6     2173.69     2239.59     21.43 o
  -3   1   6       80.15       67.55      2.81 o
  -2   1   6       31.55       46.86      2.14 o
  -1   1   6        2.29       -1.79      0.90 o
   0   1   6     1283.45     1367.15      8.78 o
   1   1   6      889.72     1034.46      8.30 o
   2   1   6     4257.15     4314.75     24.77 o
   3   1   6     5381.46     5640.42     36.30 o
   4   1   6     1350.39     1316.36     15.41 o
   5   1   6     4400.32     4465.79     37.25 o
   6   1   6     5164.06     5162.47     53.25 o
   7   1   6      287.59      303.86     13.69 o
   8   1   6     1005.49     1004.63     30.68 o
   9   1   6     1123.14     1066.90     33.86 o
  -9   2   6     1130.94     1109.43     33.72 o
  -8   2   6     2795.37     2759.48     45.04 o
  -7   2   6     2458.70     2473.74     33.37 o
  -6   2   6     3557.61     3547.50     43.98 o
  -5   2   6     9159.19     9093.17     57.66 o
  -4   2   6    14925.14    14824.37     82.05 o
  -3   2   6    17266.94    17092.65     91.71 o
  -2   2   6    13817.70    13514.24     72.41 o
  -1   2   6     6721.60     6675.09     35.71 o
   0   2   6    15939.09    15668.47     66.02 o
   1   2   6    23352.70    23817.37    108.72 o
   2   2   6     8996.71     8588.51     48.27 o
   3   2   6     8594.37     8506.36     52.12 o
   4   2   6    10588.37    10626.18     68.33 o
   5   2   6     8619.90     8866.67     60.33 o
   6   2   6     7369.18     7453.01     94.86 o
   7   2   6     2419.70     2423.93     46.93 o
   8   2   6      733.12      769.70     20.36 o
   9   2   6      563.21      603.56     31.78 o
  -9   3   6      622.51      620.43     25.48 o
  -8   3   6      459.18      481.83     18.90 o
  -7   3   6     1155.80     1110.18     23.07 o
  -6   3   6      807.65      809.78     16.48 o
  -5   3   6     1771.25     1785.09     18.64 o
  -4   3   6      620.94      669.97      9.11 o
  -3   3   6      319.22      370.34      6.54 o
  -2   3   6      461.10      490.52      7.57 o
  -1   3   6       15.40       25.52      2.68 o
   0   3   6        0.80       -1.48      0.74 o
   1   3   6      376.06      402.60      5.36 o
   2   3   6     2894.79     2721.13     30.42 o
   3   3   6     2708.55     2874.41     21.50 o
   4   3   6     1135.37     1104.59     11.76 o
   5   3   6     2070.69     2094.68     24.51 o
   6   3   6     1456.77     1470.03     23.01 o
   7   3   6     1413.15     1480.84     30.85 o
   8   3   6     1357.33     1417.45     72.54 o
  -9   4   6      564.59      568.02     23.18 o
  -8   4   6     1435.71     1440.85     32.85 o
  -7   4   6     2132.37     2089.78     46.62 o
  -6   4   6     3482.71     3436.03     75.20 o
  -5   4   6     5652.51     5601.71     58.31 o
  -4   4   6     7905.93     7707.23     59.91 o
  -3   4   6     7947.17     7768.23     49.23 o
  -2   4   6     7985.89     7781.13     45.21 o
  -1   4   6     5066.51     4937.74     34.09 o
   0   4   6    12327.56    12546.46     79.55 o
   1   4   6     6509.50     6254.60     41.84 o
   2   4   6     9339.39     9267.41     57.71 o
   3   4   6     7923.96     7922.31     49.37 o
   4   4   6     5845.90     5910.36     71.56 o
   5   4   6     3935.04     3921.96     58.67 o
   6   4   6     3492.90     3535.05     62.96 o
   7   4   6     1564.33     1531.08     32.29 o
   8   4   6      938.19      960.49     40.32 o
  -8   5   6      172.28      171.51     13.47 o
  -7   5   6      802.99      807.39     23.13 o
  -6   5   6      623.84      582.66     18.33 o
  -5   5   6     1586.40     1569.34     28.89 o
  -4   5   6      202.08      190.52      8.64 o
  -3   5   6      221.92      229.80      5.31 o
  -2   5   6        0.86        2.99      1.64 o
  -1   5   6        7.34        6.84      1.43 o
   0   5   6        3.46        7.77      1.79 o
   1   5   6       68.71       69.16      4.07 o
   2   5   6     1293.74     1224.67     16.49 o
   3   5   6     1438.57     1485.41     21.46 o
   4   5   6     1621.09     1590.76     39.61 o
   5   5   6      885.34      913.43     26.07 o
   6   5   6      254.56      245.19     14.30 o
   7   5   6     1415.28     1428.12     37.41 o
  -7   6   6     1352.20     1402.55     33.69 o
  -6   6   6     2618.86     2605.73     42.86 o
  -5   6   6     5170.48     4966.63     62.71 o
  -4   6   6     4813.25     4830.15     49.39 o
  -3   6   6     5372.33     5355.90     45.89 o
  -2   6   6     3898.94     3854.14     31.00 o
  -1   6   6     2278.64     2303.11     23.40 o
   0   6   6     4391.01     4392.48     43.10 o
   1   6   6     2905.85     2893.98     41.52 o
   2   6   6     4531.23     4418.18     44.93 o
   3   6   6     4975.28     5009.42     58.61 o
   4   6   6     2850.42     2836.77     58.10 o
   5   6   6     2431.73     2376.05     50.98 o
   6   6   6     2134.15     2123.13     45.14 o
  -6   7   6      331.80      313.01     26.95 o
  -5   7   6      508.34      458.45     15.54 o
  -4   7   6      168.74      168.37      8.85 o
  -3   7   6        2.92        2.46      4.06 o
  -2   7   6      321.99      312.64     16.69 o
  -1   7   6       66.56       62.38      6.13 o
   0   7   6       50.93       48.21      5.41 o
   1   7   6       40.66       38.49      5.19 o
   2   7   6      380.02      369.68     15.18 o
   3   7   6      891.93      906.80     29.64 o
   4   7   6     1198.56     1185.13     28.82 o
   5   7   6      379.01      423.73     18.08 o
  -4   8   6     2250.00     2306.47     38.25 o
  -3   8   6     2747.11     2755.18     59.22 o
  -2   8   6     2172.67     2210.42     34.62 o
  -1   8   6     1377.55     1404.02     26.13 o
   0   8   6     1159.20     1185.95     22.48 o
   1   8   6     1998.57     2079.64     34.32 o
   2   8   6     1774.89     1832.35     33.34 o
   3   8   6     2455.92     2504.96     65.29 o
 -10   1   7        0.04       -2.25      6.56 o
  -9   1   7        4.31        0.24      5.74 o
  -8   1   7        3.38        3.88      4.54 o
  -7   1   7      107.39      100.41      6.84 o
  -6   1   7      109.54      120.24      5.86 o
  -5   1   7        7.31       14.84      2.90 o
  -4   1   7       93.90       79.54      3.81 o
  -3   1   7      178.48      187.12      4.29 o
  -2   1   7     1070.16     1104.15      9.08 o
  -1   1   7      791.84      785.20      6.96 o
   0   1   7      190.15      208.77      3.01 o
   1   1   7       10.18       -2.00      1.00 o
   2   1   7       77.08       76.76      2.74 o
   3   1   7       16.94        9.66      1.63 o
   4   1   7      219.34      242.46      7.24 o
   5   1   7      407.00      414.25      8.89 o
   6   1   7        6.79        3.74      3.00 o
   7   1   7       36.68       27.67      5.40 o
   8   1   7       25.25       31.57      7.77 o
   9   1   7        3.53       -6.69      6.28 o
  -9   2   7       73.71       85.20     12.19 o
  -8   2   7       28.17       25.98      5.61 o
  -7   2   7      176.06      156.40      8.65 o
  -6   2   7       83.24       61.07      5.86 o
  -5   2   7      227.72      226.62      6.46 o
  -4   2   7      145.67      139.89      4.85 o
  -3   2   7      257.32      309.50      5.17 o
  -2   2   7        8.61        3.20      1.35 o
  -1   2   7      997.45     1057.70      7.78 o
   0   2   7      649.31      626.29      5.60 o
   1   2   7       29.49       16.12      1.72 o
   2   2   7     2794.19     3079.40     20.87 o
   3   2   7      114.48      125.38      4.18 o
   4   2   7       38.80       44.56      3.72 o
   5   2   7      265.63      269.81      7.24 o
   6   2   7      121.53      121.48      6.70 o
   7   2   7       29.08       28.64      7.66 o
   8   2   7       36.67       35.29      8.17 o
   9   2   7       15.86        5.11      7.71 o
  -9   3   7        1.02        2.40      6.17 o
  -8   3   7        1.86        0.11      4.47 o
  -7   3   7      186.49      181.16     10.17 o
  -6   3   7      314.61      332.44     13.05 o
  -5   3   7        5.07        4.50      2.03 o
  -4   3   7        0.68        0.27      1.62 o
  -3   3   7     1130.78     1112.73     12.43 o
  -2   3   7      291.56      301.67      5.95 o
  -1   3   7     1395.89     1465.13     12.58 o
   0   3   7     1361.75     1477.61     10.35 o
   1   3   7       76.34       70.57      2.54 o
   2   3   7        0.65        1.73      1.05 o
   3   3   7       17.57       14.55      1.84 o
   4   3   7      639.79      641.48      9.93 o
   5   3   7      987.12     1008.33     15.95 o
   6   3   7       59.47       58.21      5.75 o
   7   3   7       23.43       21.28      5.95 o
   8   3   7        5.40        9.71      7.00 o
  -9   4   7      149.85      146.54     14.89 o
  -8   4   7       72.55       71.99     14.01 o
  -7   4   7       14.29        2.01      5.05 o
  -6   4   7       51.86       63.11      7.72 o
  -5   4   7       63.58       54.35      5.43 o
  -4   4   7      492.00      498.44      8.87 o
  -3   4   7        9.86       11.72      1.94 o
  -2   4   7        0.39       -0.63      0.94 o
  -1   4   7        6.78       12.06      1.48 o
   0   4   7      708.83      767.25     11.61 o
   1   4   7       41.02       35.90      3.25 o
   2   4   7     1269.57     1347.56     13.15 o
   3   4   7       65.44       68.98      3.70 o
   4   4   7       51.66       64.91      6.80 o
   5   4   7        0.11       -0.84      3.30 o
   6   4   7      390.74      406.50     14.17 o
   7   4   7       47.57       57.14      9.59 o
   8   4   7        7.66       -3.16      6.56 o
  -8   5   7       11.64        9.76      7.22 o
  -7   5   7       20.04        8.01      4.67 o
  -6   5   7       66.77       70.69      7.81 o
  -5   5   7       30.07       24.28      5.01 o
  -4   5   7      243.28      253.11      8.58 o
  -3   5   7     1232.58     1242.54     13.92 o
  -2   5   7      686.76      705.13      8.47 o
  -1   5   7      378.55      394.00      7.60 o
   0   5   7      768.01      789.86     10.99 o
   1   5   7      130.82      125.48      5.62 o
   2   5   7       72.55       67.04      3.96 o
   3   5   7       45.93       51.40      4.90 o
   4   5   7      416.19      403.14     12.45 o
   5   5   7      305.33      319.21     14.11 o
   6   5   7       57.94       53.42      8.77 o
   7   5   7       11.83       10.12      6.70 o
  -7   6   7       92.63       88.97     10.35 o
  -6   6   7       27.21       15.12      6.14 o
  -5   6   7        9.46       -1.96      5.98 o
  -4   6   7       99.97      102.42      6.33 o
  -3   6   7      416.20      413.42      9.71 o
  -2   6   7       11.11       10.26      2.80 o
  -1   6   7      225.39      224.53      6.31 o
   0   6   7      172.77      179.11      6.30 o
   1   6   7       93.56       92.43      6.79 o
   2   6   7      213.46      196.12      9.49 o
   3   6   7      105.10      133.78      9.00 o
   4   6   7        1.02        4.52      4.81 o
   5   6   7      226.95      214.14     14.70 o
   6   6   7      101.17       81.25     10.88 o
  -6   7   7       18.68       10.84      5.58 o
  -5   7   7       55.84       75.15      7.64 o
  -4   7   7      505.45      542.67     15.79 o
  -3   7   7      403.56      407.95     12.37 o
  -2   7   7      719.60      710.54     16.79 o
  -1   7   7       61.61       65.53      4.96 o
   0   7   7      330.10      343.20     11.40 o
   1   7   7      215.73      210.67     10.21 o
   2   7   7      193.77      192.68     11.49 o
   3   7   7      365.45      343.69     22.38 o
   4   7   7      403.40      425.74     17.32 o
   5   7   7      221.83      219.82     15.32 o
  -4   8   7       69.09       72.33      8.27 o
  -3   8   7      168.92      134.61     15.43 o
  -2   8   7       90.25       75.07      7.24 o
  -1   8   7       91.08       76.10      7.50 o
   0   8   7        3.33       -1.39      4.09 o
   1   8   7       43.59       24.98      5.59 o
   2   8   7      102.09      114.04     11.90 o
   3   8   7       86.85       83.21      9.50 o
 -10   0   8      665.84      589.74     43.76 o
  -9   0   8     1411.42     1357.78     43.45 o
  -8   0   8     3142.62     2975.46     65.56 o
  -7   0   8     6014.04     5869.80     68.57 o
  -6   0   8     6298.20     6323.18    110.19 o
  -5   0   8    18296.24    17934.45    190.49 o
  -4   0   8    10025.67     9701.24     94.42 o
  -3   0   8     9078.93     8991.34     76.88 o
  -2   0   8    14795.93    14288.81    104.42 o
  -1   0   8    14993.37    14788.43    106.89 o
   0   0   8    15042.37    14990.38     93.26 o
   1   0   8    43257.13    43488.84    437.79 o
   2   0   8    30281.88    30580.15    215.85 o
   3   0   8     7640.02     7658.90     77.61 o
   4   0   8    12882.78    12526.90    140.14 o
   5   0   8    10437.50    10500.79    146.59 o
   6   0   8     1017.70     1022.00     26.85 o
   7   0   8      773.29      792.55     36.99 o
   8   0   8      993.51     1034.18     44.80 o
   9   0   8      306.34      249.02     33.34 o
  -9   1   8      796.92      783.99     27.06 o
  -8   1   8     1396.69     1290.60     34.64 o
  -7   1   8     1908.27     1950.98     27.10 o
  -6   1   8      429.39      421.77      9.42 o
  -5   1   8      301.65      328.99      9.23 o
  -4   1   8      390.71      391.39      7.62 o
  -3   1   8       14.63       10.94      1.88 o
  -2   1   8      142.29      119.25      4.43 o
  -1   1   8     2987.64     3246.31     18.16 o
   0   1   8     2423.92     2682.23     15.59 o
   1   1   8     8783.63     9504.89     48.88 o
   2   1   8     3390.50     3598.82     27.23 o
   3   1   8      217.88      195.62      7.06 o
   4   1   8     1034.78     1028.38     15.26 o
   5   1   8       57.31       69.69      4.80 o
   6   1   8     2352.50     2388.10     34.94 o
   7   1   8     2358.59     2401.92     36.60 o
   8   1   8      612.54      580.21     23.86 o
   9   1   8     1456.87     1462.42     94.82 o
  -9   2   8     1180.95     1189.90     35.61 o
  -8   2   8     2228.62     2210.72     35.96 o
  -7   2   8     4514.86     4402.46     44.19 o
  -6   2   8     6938.64     6928.35     58.55 o
  -5   2   8    13064.75    13123.79     93.22 o
  -4   2   8    13737.96    13520.03     79.83 o
  -3   2   8     8787.35     8803.09     51.18 o
  -2   2   8     8633.69     8363.14     50.41 o
  -1   2   8     9924.40     9655.65     53.81 o
   0   2   8    13282.20    12757.48     72.68 o
   1   2   8    24455.64    25095.15    136.81 o
   2   2   8    16882.16    16848.75    151.18 o
   3   2   8     7446.31     7553.99     47.37 o
   4   2   8    10819.46    10362.75     72.01 o
   5   2   8     8906.31     8987.45    101.34 o
   6   2   8     1860.48     1904.80     24.17 o
   7   2   8      967.39      976.52     21.60 o
   8   2   8      583.71      565.17     29.10 o
  -9   3   8      661.03      595.00     25.37 o
  -8   3   8      808.48      768.68     40.30 o
  -7   3   8      595.59      570.82     14.90 o
  -6   3   8      562.61      555.08     15.18 o
  -5   3   8       40.20       50.42      4.35 o
  -4   3   8      292.60      286.11      8.74 o
  -3   3   8      993.56      999.92     11.90 o
  -2   3   8      320.51      332.31      5.99 o
  -1   3   8       59.94       82.53      4.11 o
   0   3   8      391.46      385.78      4.88 o
   1   3   8     3580.73     3710.02     24.04 o
   2   3   8     1273.10     1259.81     12.02 o
   3   3   8     1008.12      996.63     11.14 o
   4   3   8     1048.04     1083.58     13.22 o
   5   3   8     1669.02     1742.59     22.51 o
   6   3   8     1307.31     1381.80     24.70 o
   7   3   8      948.99      975.03     30.07 o
   8   3   8      496.18      486.76     24.08 o
  -8   4   8     1126.55     1151.52     29.39 o
  -7   4   8     2920.97     2878.39     88.73 o
  -6   4   8     6219.75     6115.82     74.19 o
  -5   4   8     5412.47     5363.59     58.47 o
  -4   4   8    13946.62    13710.03     87.33 o
  -3   4   8     6777.86     6856.02     47.30 o
  -2   4   8     3688.58     3458.98     23.69 o
  -1   4   8     6315.48     6246.22     36.19 o
   0   4   8     8960.64     8548.13     58.58 o
   1   4   8     8463.41     8597.43     57.04 o
   2   4   8     7512.18     7348.86     51.29 o
   3   4   8     7708.32     7781.01     63.95 o
   4   4   8     7425.62     7267.29     96.78 o
   5   4   8     4341.31     4372.67     50.66 o
   6   4   8     2259.05     2279.22     34.52 o
   7   4   8      924.58      931.92     49.46 o
   8   4   8      224.72      226.73     18.57 o
  -8   5   8      342.82      292.12     17.36 o
  -7   5   8      276.75      246.72     14.91 o
  -6   5   8     1104.88     1094.52     32.17 o
  -5   5   8       84.45       87.44      8.13 o
  -4   5   8       79.26       80.81      7.77 o
  -3   5   8      823.20      829.03     13.67 o
  -2   5   8        6.44        7.25      1.62 o
  -1   5   8      179.03      186.26      5.17 o
   0   5   8       63.22       51.08      3.03 o
   1   5   8     1190.05     1222.40     19.99 o
   2   5   8      508.11      485.65     13.64 o
   3   5   8      783.86      836.29     21.70 o
   4   5   8      478.21      481.22     15.77 o
   5   5   8     1823.00     1877.34     33.55 o
   6   5   8      865.23      892.84     28.18 o
   7   5   8      556.37      593.26     24.30 o
  -7   6   8     2384.89     2532.02     45.34 o
  -6   6   8     3385.57     3416.93     51.60 o
  -5   6   8     1896.61     1937.68     50.08 o
  -4   6   8     5230.49     5116.56     52.93 o
  -3   6   8     3038.57     3089.94     34.94 o
  -2   6   8     2248.06     2225.23     23.90 o
  -1   6   8     4950.92     4888.72     43.62 o
   0   6   8     4319.85     4350.94     50.15 o
   1   6   8     3402.65     3268.10     41.84 o
   2   6   8     4193.56     4069.89     50.16 o
   3   6   8     6192.07     6068.35     79.94 o
   4   6   8     4450.70     4499.48     67.21 o
   5   6   8     1236.71     1246.14     39.79 o
   6   6   8      900.25      983.19     30.16 o
  -6   7   8     1120.76     1107.69     27.67 o
  -5   7   8      302.33      327.46     16.18 o
  -4   7   8       12.56       15.46      4.58 o
  -3   7   8       59.66       61.91      6.01 o
  -2   7   8      190.51      169.35      7.03 o
  -1   7   8       50.44       54.14      5.41 o
   0   7   8       51.29       58.84      6.27 o
   1   7   8      274.16      278.78     11.59 o
   2   7   8      394.64      396.63     24.48 o
   3   7   8      333.50      348.87     17.39 o
   4   7   8      277.38      275.57     22.47 o
   5   7   8      380.86      399.59     19.71 o
  -4   8   8     1205.84     1259.51     25.58 o
  -3   8   8     1152.33     1182.67     25.00 o
  -2   8   8     1554.20     1643.85     30.63 o
  -1   8   8     2978.51     3033.11     47.39 o
   0   8   8     1617.36     1619.61     29.31 o
   1   8   8     1540.76     1590.13     37.55 o
   2   8   8     2201.51     2278.02     40.16 o
   3   8   8     2907.36     2888.41     49.10 o
  -9   1   9        0.11        2.92      5.74 o
  -8   1   9       20.36       13.83      5.70 o
  -7   1   9       79.20       89.37      6.77 o
  -6   1   9       16.81       12.98      3.04 o
  -5   1   9       15.72       24.45      2.99 o
  -4   1   9      176.18      182.11      5.74 o
  -3   1   9      182.37      192.28      4.88 o
  -2   1   9        0.92       -2.24      1.12 o
  -1   1   9       53.09       49.65      2.23 o
   0   1   9      676.04      703.31      6.28 o
   1   1   9       38.88       44.32      2.62 o
   2   1   9       75.07       73.52      3.39 o
   3   1   9       62.57       61.05      4.02 o
   4   1   9      258.00      257.98      9.32 o
   5   1   9       62.59       57.73      4.51 o
   6   1   9      122.83      117.26      6.80 o
   7   1   9       26.78       24.78      5.44 o
   8   1   9       36.50       25.76      8.21 o
   9   1   9       17.77       11.68     10.66 o
  -9   2   9      126.90      105.84     13.03 o
  -8   2   9       40.79       37.94      6.07 o
  -7   2   9       51.79       67.74      6.46 o
  -6   2   9       27.13       27.21      4.12 o
  -5   2   9       12.23       15.56      2.64 o
  -4   2   9      266.49      260.08      6.07 o
  -3   2   9       47.15       35.71      2.63 o
  -2   2   9        1.54       -1.15      1.45 o
  -1   2   9      449.86      536.79      7.73 o
   0   2   9       56.09       57.18      2.63 o
   1   2   9     1017.00     1054.67     10.44 o
   2   2   9     1028.85     1053.77     12.09 o
   3   2   9      200.54      190.50      4.96 o
   4   2   9      162.43      165.54      6.47 o
   5   2   9      180.68      186.15      7.48 o
   6   2   9       88.95       82.46      5.68 o
   7   2   9        0.47        1.59      4.41 o
   8   2   9       59.31       74.64     16.15 o
  -9   3   9       16.16       -0.19      6.34 o
  -8   3   9       11.03       13.33      5.62 o
  -7   3   9      453.92      442.43     14.87 o
  -6   3   9       25.39       26.88      5.05 o
  -5   3   9      272.16      283.57     11.19 o
  -4   3   9      466.87      479.72      9.23 o
  -3   3   9       91.57       77.20      3.88 o
  -2   3   9        0.14       -1.92      0.96 o
  -1   3   9      131.91      122.26      3.10 o
   0   3   9     1003.05     1056.50      9.66 o
   1   3   9      113.28       90.59      3.21 o
   2   3   9      157.36      189.68      4.38 o
   3   3   9      448.61      459.75      7.64 o
   4   3   9      171.38      175.75      5.91 o
   5   3   9       19.14       13.93      3.07 o
   6   3   9      131.23      147.09      9.27 o
   7   3   9      176.86      215.79     17.00 o
   8   3   9       43.16       38.39      9.41 o
  -8   4   9       36.77       31.04      8.27 o
  -7   4   9       19.29        9.22      8.42 o
  -6   4   9       66.91       67.32      9.63 o
  -5   4   9       35.77       28.83      4.67 o
  -4   4   9      193.74      191.80      7.42 o
  -3   4   9       16.80       16.41      2.14 o
  -2   4   9        0.00        2.00      1.24 o
  -1   4   9      125.99      150.68      3.93 o
   0   4   9      153.27      153.14      5.12 o
   1   4   9       14.84       23.25      2.30 o
   2   4   9      797.69      844.68     11.23 o
   3   4   9       12.06        9.01      2.57 o
   4   4   9      183.16      169.65     10.00 o
   5   4   9       22.62       19.43      4.49 o
   6   4   9        2.18        1.79      4.72 o
   7   4   9        3.84       -0.72      5.52 o
  -8   5   9       37.76       27.26      7.42 o
  -7   5   9      400.60      428.33     17.80 o
  -6   5   9      693.68      702.80     21.51 o
  -5   5   9      629.26      588.14     17.04 o
  -4   5   9      230.57      212.69     10.53 o
  -3   5   9        3.70        4.30      1.79 o
  -2   5   9       54.18       55.56      3.67 o
  -1   5   9      219.33      226.45      7.19 o
   0   5   9      472.37      458.65      8.31 o
   1   5   9      285.62      296.89      7.70 o
   2   5   9      108.52      103.24      7.13 o
   3   5   9      456.80      483.66     16.50 o
   4   5   9      301.93      325.41     15.47 o
   5   5   9      120.25      117.75     11.56 o
   6   5   9       26.33       31.59      7.93 o
   7   5   9      113.81      120.39     13.60 o
  -7   6   9       16.04       15.43      6.62 o
  -6   6   9       12.24       17.59     11.28 o
  -5   6   9      161.13      151.53      9.44 o
  -4   6   9      693.42      674.27     14.46 o
  -3   6   9       13.84       16.06      3.19 o
  -2   6   9        0.31        3.04      2.19 o
  -1   6   9        7.07        5.49      3.31 o
   0   6   9       83.86       79.67      6.47 o
   1   6   9      102.32      100.22      7.97 o
   2   6   9       26.36       26.99      5.41 o
   3   6   9       90.77       93.35      9.33 o
   4   6   9       16.78       10.78      6.05 o
   5   6   9        0.29        1.27      5.13 o
   6   6   9       16.30       18.25      9.45 o
  -6   7   9      601.71      576.99     34.12 o
  -5   7   9      319.18      278.20     13.36 o
  -4   7   9       99.11      110.80      8.77 o
  -3   7   9      154.72      162.69      8.50 o
  -2   7   9      323.42      337.66      9.77 o
  -1   7   9      196.25      201.71      8.56 o
   0   7   9      241.58      223.98     14.25 o
   1   7   9      394.19      412.37     15.17 o
   2   7   9       77.57       59.99      7.60 o
   3   7   9       99.55       95.97      9.77 o
   4   7   9      631.55      650.14     30.22 o
   5   7   9       58.80       47.39     10.69 o
  -3   8   9       21.93       13.55     12.03 o
  -2   8   9       31.49       26.92      5.63 o
  -1   8   9       11.53        5.73      5.76 o
   0   8   9        0.85       -0.95      4.39 o
   1   8   9       51.01       56.21      7.40 o
   2   8   9       65.94       56.87      8.11 o
   3   8   9        0.19        4.76      5.79 o
  -9   0  10     1495.67     1502.67     46.42 o
  -8   0  10     3514.53     3579.33     74.04 o
  -7   0  10     7135.55     6906.77     78.62 o
  -6   0  10     7354.35     7646.72     95.64 o
  -5   0  10     7653.86     7754.48     93.64 o
  -4   0  10    11569.19    11522.54    110.83 o
  -3   0  10     8602.33     8155.06     80.88 o
  -2   0  10     6638.22     5811.30     53.39 o
  -1   0  10    11897.97    11728.58     81.40 o
   0   0  10    18501.57    18535.53    115.50 o
   1   0  10    24621.65    25613.50    181.76 o
   2   0  10    15182.94    14868.27    126.05 o
   3   0  10     6574.23     6775.16     83.21 o
   4   0  10     5134.24     5058.30     68.75 o
   5   0  10     1522.99     1688.74     25.42 o
   6   0  10     2145.69     2173.74     42.89 o
   7   0  10      674.06      664.43     29.78 o
   8   0  10     1768.46     1913.85     55.20 o
  -9   1  10      733.55      702.00     29.78 o
  -8   1  10     1764.30     1676.10     39.10 o
  -7   1  10     1344.75     1377.45     22.46 o
  -6   1  10      482.18      509.77     20.83 o
  -5   1  10     1059.12     1040.80     14.58 o
  -4   1  10      620.93      630.87     10.35 o
  -3   1  10     1600.25     1706.00     17.47 o
  -2   1  10      150.46      198.81      4.53 o
  -1   1  10      209.56      223.06      4.02 o
   0   1  10     1862.78     2107.23     15.39 o
   1   1  10      125.27       70.73      3.39 o
   2   1  10       67.84       52.11      3.06 o
   3   1  10      820.91      794.51     13.20 o
   4   1  10     2127.26     2128.26     22.78 o
   5   1  10     3372.98     3389.89     38.19 o
   6   1  10     2506.85     2542.01     36.95 o
   7   1  10     1084.40     1107.01     24.12 o
   8   1  10      894.26      936.46     64.78 o
  -9   2  10     1641.64     1647.08     42.46 o
  -8   2  10     3944.19     3985.15     52.37 o
  -7   2  10     6364.84     6139.73     69.99 o
  -6   2  10     7220.33     7097.27     75.93 o
  -5   2  10     4876.46     4822.02     37.12 o
  -4   2  10     6008.83     6044.27     41.15 o
  -3   2  10     8201.25     7782.68     49.52 o
  -2   2  10     7226.46     6779.78     39.33 o
  -1   2  10    10923.90    10335.96     56.04 o
   0   2  10    18220.61    18785.11    118.07 o
   1   2  10    18906.49    19002.40    101.39 o
   2   2  10    14522.07    14619.85     85.03 o
   3   2  10     9057.71     9162.58     56.45 o
   4   2  10     3577.45     3554.13     31.35 o
   5   2  10     1392.69     1436.87     26.25 o
   6   2  10     1118.07     1139.62     20.05 o
   7   2  10      669.09      731.02     22.52 o
   8   2  10     1321.41     1361.51     47.15 o
  -9   3  10      470.81      383.62     32.87 o
  -8   3  10     1520.75     1522.10     33.65 o
  -7   3  10     1111.09     1089.52     43.91 o
  -6   3  10     1061.74     1002.67     19.77 o
  -5   3  10      802.49      817.16     14.33 o
  -4   3  10      310.10      300.73      7.72 o
  -3   3  10       43.88       76.35      3.99 o
  -2   3  10       38.12       30.05      2.12 o
  -1   3  10     1858.42     1868.88     20.98 o
   0   3  10      778.57      848.63      8.84 o
   1   3  10      775.58      675.31      8.85 o
   2   3  10      590.55      624.70      8.75 o
   3   3  10       64.83       54.75      3.62 o
   4   3  10      329.28      349.91      9.36 o
   5   3  10     2626.95     2557.39     34.30 o
   6   3  10     1879.37     1900.34     36.14 o
   7   3  10     1478.58     1472.88     38.66 o
   8   3  10     1233.95     1272.95     71.89 o
  -8   4  10     3497.56     3453.27    104.52 o
  -7   4  10     3994.51     3922.14     57.97 o
  -6   4  10     5846.40     5850.34     72.72 o
  -5   4  10     2697.63     2643.58     40.34 o
  -4   4  10     1389.62     1351.13     18.60 o
  -3   4  10     6061.75     5743.25    112.31 o
  -2   4  10     6847.50     6625.87     41.20 o
  -1   4  10     7925.66     7964.70     49.98 o
   0   4  10    11975.06    11863.35     77.95 o
   1   4  10     8238.29     8364.71     54.50 o
   2   4  10     8438.34     8191.24     78.24 o
   3   4  10     8696.57     8552.74     94.15 o
   4   4  10     2188.09     2120.20     52.34 o
   5   4  10     1755.57     1806.33     49.66 o
   6   4  10      409.92      408.71     17.33 o
   7   4  10      611.97      595.94     24.65 o
  -8   5  10      767.07      790.04     25.04 o
  -7   5  10      579.13      549.20     19.88 o
  -6   5  10      290.12      283.42     14.23 o
  -5   5  10      342.76      324.18     13.90 o
  -4   5  10      217.92      201.51      8.25 o
  -3   5  10        4.76        5.42      2.00 o
  -2   5  10      166.41      163.15      5.70 o
  -1   5  10     1110.45     1140.07     14.57 o
   0   5  10      294.32      291.79      8.54 o
   1   5  10      475.94      460.83     10.95 o
   2   5  10      826.27      809.36     21.04 o
   3   5  10       39.11       44.74      6.56 o
   4   5  10      432.09      484.76     21.67 o
   5   5  10     1803.41     1819.38     43.01 o
   6   5  10      931.55      932.70     29.75 o
   7   5  10     1125.07     1191.08     35.77 o
  -7   6  10     1798.43     1779.12     53.99 o
  -6   6  10     3639.94     3586.57     53.93 o
  -5   6  10     3055.20     3017.25     38.80 o
  -4   6  10     1009.50     1051.90     19.12 o
  -3   6  10     3253.35     3285.69     38.01 o
  -2   6  10     4499.30     4333.18     46.15 o
  -1   6  10     4814.85     4718.53     52.64 o
   0   6  10     5997.69     5836.13     72.71 o
   1   6  10     3055.14     3013.60     46.11 o
   2   6  10     3632.79     3618.71     54.23 o
   3   6  10     3884.26     3830.81     59.03 o
   4   6  10     1960.48     2001.77     41.25 o
   5   6  10     2066.89     2109.22     44.62 o
   6   6  10      634.88      664.33     25.82 o
  -5   7  10      112.36      112.90      9.75 o
  -4   7  10      105.87      108.12     10.83 o
  -3   7  10       69.45       69.45      4.77 o
  -2   7  10        9.34        9.88      3.37 o
  -1   7  10      252.12      228.02      9.45 o
   0   7  10      243.65      239.42     11.44 o
   1   7  10      132.20      142.39     10.42 o
   2   7  10      443.27      435.81     16.39 o
   3   7  10      241.99      250.03     15.19 o
   4   7  10     1052.42     1101.58     29.97 o
  -3   8  10     1140.00     1167.95     26.78 o
  -2   8  10     2069.04     2038.22     37.10 o
  -1   8  10     2799.83     2767.64     54.59 o
   0   8  10     2814.68     2771.75     54.81 o
   1   8  10     1544.53     1562.73     37.13 o
   2   8  10     1953.85     2058.11     59.37 o
  -9   1  11        0.14       -3.30      6.09 o
  -8   1  11        0.00       -0.06      4.31 o
  -7   1  11       21.32       18.16      4.30 o
  -6   1  11      288.06      285.70      8.91 o
  -5   1  11       15.57        6.35      2.38 o
  -4   1  11       37.77       53.23      5.18 o
  -3   1  11       56.25       65.44      3.67 o
  -2   1  11       50.79       98.93      3.77 o
  -1   1  11       89.52       72.80      3.22 o
   0   1  11       20.83        6.92      1.53 o
   1   1  11      173.73      160.38      5.45 o
   2   1  11        4.50       -1.63      1.50 o
   3   1  11       23.70       36.98      3.24 o
   4   1  11      353.38      325.38      9.83 o
   5   1  11       15.37        6.47      3.00 o
   6   1  11        4.86        2.26      3.69 o
   7   1  11       23.30       13.88      5.45 o
   8   1  11        0.02       -0.56      5.96 o
  -9   2  11       20.58       23.55      8.25 o
  -8   2  11       56.53       50.74      7.23 o
  -7   2  11       35.49       31.21      5.17 o
  -6   2  11        5.03        1.86      2.74 o
  -5   2  11     2570.81     2576.67     24.67 o
  -4   2  11       20.90       25.15      2.58 o
  -3   2  11       16.89       16.52      2.28 o
  -2   2  11      150.78      164.71      4.34 o
  -1   2  11       15.65       13.61      1.82 o
   0   2  11      151.37      168.36      5.73 o
   1   2  11      103.20      101.06      4.45 o
   2   2  11       97.73       93.75      4.08 o
   3   2  11      666.91      715.67     11.24 o
   4   2  11      145.54      136.50      4.61 o
   5   2  11       33.63       33.83      4.02 o
   6   2  11        2.59       -2.63      3.60 o
   7   2  11        1.87        2.08      6.02 o
   8   2  11        0.39       -1.56      8.10 o
  -9   3  11        4.56        2.69      6.70 o
  -8   3  11        2.25        7.35      5.18 o
  -7   3  11       57.83       45.59      7.37 o
  -6   3  11      548.47      537.42     15.22 o
  -5   3  11       44.82       34.91      4.30 o
  -4   3  11       50.38       48.98      3.31 o
  -3   3  11      475.78      445.61      7.90 o
  -2   3  11        1.20        2.04      1.05 o
  -1   3  11        2.37        4.56      1.17 o
   0   3  11      275.55      320.21      5.73 o
   1   3  11       14.19       34.15      2.35 o
   2   3  11       10.21       12.33      1.93 o
   3   3  11        0.07        1.55      1.68 o
   4   3  11      544.56      541.33     14.29 o
   5   3  11       21.88       20.95      5.05 o
   6   3  11       18.46       27.66      7.56 o
   7   3  11       18.97       11.41      9.81 o
   8   3  11        2.15      -17.38     14.59 o
  -8   4  11      397.45      393.07     19.89 o
  -7   4  11        4.93       12.41      5.47 o
  -6   4  11        5.44        1.81      4.26 o
  -5   4  11     1018.31     1006.39     23.17 o
  -4   4  11       61.24       63.61      5.31 o
  -3   4  11       47.37       49.78      3.41 o
  -2   4  11      125.66      126.81      4.45 o
  -1   4  11        4.06        2.65      1.51 o
   0   4  11      262.03      262.46      6.20 o
   1   4  11      227.91      248.93      6.38 o
   2   4  11       15.32       16.34      2.45 o
   3   4  11      342.23      344.84     14.58 o
   4   4  11      442.54      460.56     18.03 o
   5   4  11       49.83       47.50      8.38 o
   6   4  11      125.04      137.44     14.76 o
   7   4  11       39.10       22.95     14.48 o
  -8   5  11       28.19       21.32      6.88 o
  -7   5  11       68.90       85.90      9.70 o
  -6   5  11       42.26       38.38      6.97 o
  -5   5  11       11.81        3.37      3.88 o
  -4   5  11        3.29        3.19      2.64 o
  -3   5  11      344.94      325.18      8.92 o
  -2   5  11      169.08      165.03      5.45 o
  -1   5  11      188.75      195.30      6.34 o
   0   5  11      152.26      126.63      7.97 o
   1   5  11      301.49      292.98     11.82 o
   2   5  11        2.20        8.12      3.98 o
   3   5  11       67.12       63.02     13.14 o
   4   5  11        3.44        7.27      4.86 o
   5   5  11       12.61       17.21      7.49 o
   6   5  11       21.18       20.42      7.50 o
  -7   6  11      134.69      119.63     13.08 o
  -6   6  11      115.01      121.18     13.54 o
  -5   6  11        0.66       -3.15      3.32 o
  -4   6  11      214.50      219.75      9.17 o
  -3   6  11        7.34        6.99      3.00 o
  -2   6  11       25.27       30.65      4.24 o
  -1   6  11        1.60        2.44      3.06 o
   0   6  11      126.71      124.63      9.41 o
   1   6  11       16.66       13.55      4.81 o
   2   6  11        3.05       -2.14      3.78 o
   3   6  11       60.11       72.86      8.98 o
   4   6  11      301.92      279.82     17.04 o
   5   6  11      278.78      267.68     17.80 o
  -5   7  11       15.59       19.36      5.64 o
  -4   7  11       17.31       23.54      4.27 o
  -3   7  11       11.44       10.64      3.34 o
  -2   7  11      240.57      245.02      9.94 o
  -1   7  11      381.79      370.03     13.27 o
   0   7  11       86.13       97.67      8.38 o
   1   7  11      267.63      293.10     13.02 o
   2   7  11       14.35       10.61      5.60 o
   3   7  11        1.17        3.81      4.74 o
   4   7  11       16.54       13.60      6.56 o
  -3   8  11      170.35      172.21     12.24 o
  -2   8  11       11.25       11.41      4.86 o
  -1   8  11        0.18        2.39      6.23 o
   0   8  11       27.21       23.65      6.09 o
   1   8  11       10.12        6.95      5.41 o
   2   8  11      166.41      155.49     12.77 o
  -9   0  12     1610.69     1617.09     68.77 o
  -8   0  12     6616.40     6663.08    202.14 o
  -7   0  12     5041.28     4943.25     89.14 o
  -6   0  12      320.95      298.60     13.43 o
  -5   0  12     1263.94     1274.82     27.67 o
  -4   0  12     8131.38     7784.32     93.24 o
  -3   0  12    11487.98    11463.35    110.18 o
  -2   0  12    21668.63    22140.44    197.16 o
  -1   0  12     9600.00     9151.82     78.69 o
   0   0  12     9754.89     9668.24     82.44 o
   1   0  12    12524.28    12370.31    135.12 o
   2   0  12    21957.00    22452.88    198.71 o
   3   0  12     4478.86     4610.90     62.80 o
   4   0  12     2381.18     2378.57     42.27 o
   5   0  12     1630.68     1693.30     36.05 o
   6   0  12     1411.52     1409.80     34.47 o
   7   0  12     1522.62     1535.42     47.87 o
   8   0  12     1165.17     1134.98     42.66 o
  -9   1  12     1026.74     1046.31     31.88 o
  -8   1  12      961.63     1023.87     29.66 o
  -7   1  12     3013.30     3024.31     37.13 o
  -6   1  12      150.04      157.97      7.61 o
  -5   1  12      113.35      128.50      6.41 o
  -4   1  12     1094.23     1116.95     15.85 o
  -3   1  12      400.45      494.28      9.51 o
  -2   1  12     2794.33     3153.49     24.34 o
  -1   1  12       57.03       35.41      2.50 o
   0   1  12       52.51       47.30      2.61 o
   1   1  12     2306.95     2293.56     20.49 o
   2   1  12     1115.75     1097.12     14.06 o
   3   1  12     1069.02      982.47     14.84 o
   4   1  12     3479.00     3534.05     46.21 o
   5   1  12     3107.61     2962.48     36.09 o
   6   1  12     2098.00     2133.98     34.18 o
   7   1  12     2217.90     2319.93     42.51 o
   8   1  12     1207.47     1284.80     46.01 o
  -9   2  12     1709.31     1628.76     46.12 o
  -8   2  12     4000.03     3980.18     65.64 o
  -7   2  12     3866.95     3660.74     47.92 o
  -6   2  12      953.01      968.97     16.99 o
  -5   2  12     2473.94     2470.00     25.88 o
  -4   2  12     6343.02     6374.28     46.48 o
  -3   2  12    10982.17    10739.18     69.87 o
  -2   2  12    15603.60    16124.98     93.31 o
  -1   2  12     9972.85     9510.26     58.19 o
   0   2  12     7957.26     8109.93     51.48 o
   1   2  12    11746.41    11268.56     71.80 o
   2   2  12    10339.23    10731.61     74.52 o
   3   2  12     3888.63     3783.09     32.86 o
   4   2  12     2497.90     2532.23     26.79 o
   5   2  12     1874.11     1904.12     33.71 o
   6   2  12     1711.14     1772.42     35.28 o
   7   2  12     1802.45     1850.94     44.10 o
   8   2  12      988.01     1017.69     47.93 o
  -9   3  12     1018.13     1045.79     34.11 o
  -8   3  12     1120.48     1106.77     28.91 o
  -7   3  12      532.47      560.00     19.01 o
  -6   3  12      169.92      171.70     16.02 o
  -5   3  12       17.78       22.96      3.80 o
  -4   3  12      359.57      361.58      7.69 o
  -3   3  12       17.31       16.27      1.94 o
  -2   3  12      321.55      350.73      5.95 o
  -1   3  12       84.79       82.32      3.56 o
   0   3  12       76.96       81.59      3.90 o
   1   3  12       87.93       88.60      3.96 o
   2   3  12     1097.93     1122.92     13.20 o
   3   3  12     3651.35     3591.49     33.84 o
   4   3  12     2793.24     2815.67     36.94 o
   5   3  12     1778.51     1656.24     37.90 o
   6   3  12     2135.28     2097.17     46.11 o
   7   3  12      943.56      938.84     31.48 o
  -8   4  12     1605.96     1612.74     36.14 o
  -7   4  12     2332.06     2186.07     40.65 o
  -6   4  12     2716.53     2716.37     44.50 o
  -5   4  12     3301.77     3191.93     51.28 o
  -4   4  12     3408.02     3340.54     37.29 o
  -3   4  12     6676.89     6476.78     50.21 o
  -2   4  12     8216.73     8238.94     50.63 o
  -1   4  12     8273.69     8362.83     53.49 o
   0   4  12     6923.60     6822.76     46.33 o
   1   4  12    10187.52    10140.33     62.00 o
   2   4  12     2557.59     2510.20     46.66 o
   3   4  12     2948.18     2893.63     57.18 o
   4   4  12     2310.76     2245.85     76.98 o
   5   4  12     1360.08     1368.67     39.93 o
   6   4  12     1734.05     1705.78     41.70 o
   7   4  12     1792.44     1826.18     45.84 o
  -7   5  12      105.92      111.78     10.94 o
  -6   5  12      469.76      456.69     17.49 o
  -5   5  12       27.79       40.15      6.05 o
  -4   5  12        0.17        1.35      2.47 o
  -3   5  12        0.08       -0.95      2.32 o
  -2   5  12        6.78       11.02      2.50 o
  -1   5  12      187.16      181.55      8.19 o
   0   5  12      346.56      342.31     12.48 o
   1   5  12        0.77        3.65      3.37 o
   2   5  12      611.56      574.83     18.63 o
   3   5  12     3374.89     3212.36     76.39 o
   4   5  12      831.55      865.97     26.05 o
   5   5  12      641.21      612.51     29.44 o
   6   5  12     1541.47     1530.44     60.13 o
  -6   6  12     2525.85     2617.23     39.81 o
  -5   6  12     1705.72     1746.05     32.90 o
  -4   6  12     1543.18     1524.61     24.88 o
  -3   6  12     2612.05     2643.64     34.37 o
  -2   6  12     4756.90     4759.98     51.25 o
  -1   6  12     4915.03     4949.78     57.21 o
   0   6  12     5145.92     5003.28    151.06 o
   1   6  12     6530.14     6451.04     92.49 o
   2   6  12     2199.31     2172.37     40.68 o
   3   6  12     2239.95     2162.80     42.58 o
   4   6  12     1769.53     1710.68     39.02 o
   5   6  12      385.83      407.73     21.29 o
  -5   7  12       73.16       79.65      7.13 o
  -4   7  12       32.93       37.23      4.89 o
  -3   7  12        7.81       14.56      3.75 o
  -2   7  12        9.94        9.39      3.66 o
  -1   7  12       69.04       68.48     11.23 o
   0   7  12      373.14      370.91     14.41 o
   1   7  12       73.41       71.31      8.38 o
   2   7  12      200.30      191.45     18.60 o
   3   7  12     1059.08     1039.97     38.78 o
   4   7  12      182.97      168.78     14.37 o
  -2   8  12     2790.55     2808.92     47.89 o
  -1   8  12     2681.28     2673.88     48.81 o
   0   8  12     2957.90     2892.80     73.52 o
   1   8  12     2589.42     2516.60     44.84 o
  -9   1  13        0.08        3.08      5.96 o
  -8   1  13        2.37        3.47      4.81 o
  -7   1  13       12.44        5.60      3.64 o
  -6   1  13       10.86       12.19      3.33 o
  -5   1  13      139.39      136.52      7.20 o
  -4   1  13       95.00      106.54      5.86 o
  -3   1  13      190.03      221.33      7.81 o
  -2   1  13      196.64      215.84      5.47 o
  -1   1  13      206.66      215.87      5.49 o
   0   1  13      937.39      944.14     10.59 o
   1   1  13       57.02       62.56      3.87 o
   2   1  13      170.05      178.95      9.46 o
   3   1  13        0.28       -0.45      2.14 o
   4   1  13       13.24        6.86      3.01 o
   5   1  13        1.88        4.46      3.27 o
   6   1  13       38.88       37.18      6.08 o
   7   1  13        0.81        1.30      6.20 o
   8   1  13       10.57       24.52     15.11 o
  -9   2  13      219.36      264.97     19.75 o
  -8   2  13      133.19      139.06     11.87 o
  -7   2  13        0.02       -5.40      3.48 o
  -6   2  13      307.19      294.55     10.48 o
  -5   2  13        2.85        3.28      2.57 o
  -4   2  13      160.63      154.64      7.08 o
  -3   2  13       12.73       20.51      3.76 o
  -2   2  13       33.81       50.62      3.07 o
  -1   2  13      277.10      279.69      6.29 o
   0   2  13       85.69      105.41      4.55 o
   1   2  13      384.40      417.65      8.76 o
   2   2  13       29.43       25.15      2.93 o
   3   2  13      179.14      178.32      6.66 o
   4   2  13       76.80       67.90      4.67 o
   5   2  13      438.05      409.48     13.61 o
   6   2  13       34.67       36.35      7.27 o
   7   2  13       59.13       75.84     13.95 o
   8   2  13        9.74       13.84      9.19 o
  -9   3  13        1.40        7.19      7.04 o
  -8   3  13       12.97        7.09      5.51 o
  -7   3  13       10.66        5.10      4.40 o
  -6   3  13        4.32        7.49      3.52 o
  -5   3  13      224.09      220.45     15.69 o
  -4   3  13      163.82      172.67      6.94 o
  -3   3  13      606.99      625.92      8.98 o
  -2   3  13      193.32      190.46      5.24 o
  -1   3  13      432.17      482.64      7.93 o
   0   3  13     1294.00     1350.15     14.38 o
   1   3  13       75.77       72.12      3.51 o
   2   3  13      327.61      339.48      7.52 o
   3   3  13      133.76      129.22      6.91 o
   4   3  13      149.76      159.47      9.54 o
   5   3  13       17.97        4.45      6.70 o
   6   3  13      106.40      122.89     13.16 o
   7   3  13        9.50        2.53      6.80 o
  -8   4  13       68.30       62.52     14.14 o
  -7   4  13       17.62       23.07      6.28 o
  -6   4  13       98.89       99.83      9.53 o
  -5   4  13       32.16       31.54      5.86 o
  -4   4  13      427.74      423.06     12.41 o
  -3   4  13        3.47        5.99      2.17 o
  -2   4  13       70.84       79.08      4.13 o
  -1   4  13      178.54      229.80      7.75 o
   0   4  13       15.42       19.48      2.47 o
   1   4  13        2.42        1.31      2.64 o
   2   4  13      934.63      931.94     17.57 o
   3   4  13      484.47      524.05     18.84 o
   4   4  13        6.30        5.21      4.81 o
   5   4  13      116.66      105.14     11.56 o
   6   4  13       36.99       41.13      9.21 o
   7   4  13       53.00       50.00     10.57 o
  -7   5  13      160.63      164.37     13.02 o
  -6   5  13       33.70       34.03      6.76 o
  -5   5  13        2.13        4.29      3.27 o
  -4   5  13       18.39       16.77      3.81 o
  -3   5  13      399.79      388.50     11.66 o
  -2   5  13       54.89       54.50      7.14 o
  -1   5  13        5.00        4.12      2.86 o
   0   5  13       64.56       58.90      6.15 o
   1   5  13       40.79       37.08      5.38 o
   2   5  13        0.37        0.89      3.78 o
   3   5  13      401.12      392.76     19.41 o
   4   5  13      293.27      280.69     17.42 o
   5   5  13      243.23      232.30     16.82 o
   6   5  13       39.55       45.72      9.65 o
  -6   6  13        2.47       -2.54      3.81 o
  -5   6  13       62.56       59.75      9.41 o
  -4   6  13       89.01       84.35      7.01 o
  -3   6  13        6.21        9.28      3.04 o
  -2   6  13       51.64       54.28      7.30 o
  -1   6  13        6.26       10.78      4.39 o
   0   6  13       13.86       13.05      4.74 o
   1   6  13      128.51      137.50     11.02 o
   2   6  13     1197.18     1168.99     28.82 o
   3   6  13      501.76      505.79     19.55 o
   4   6  13       98.38       95.51     11.22 o
   5   6  13        5.31        9.44      6.80 o
  -5   7  13      124.39      130.49      9.04 o
  -4   7  13       12.75       15.69      4.19 o
  -3   7  13      201.37      212.13     12.25 o
  -2   7  13       87.91       77.44      7.15 o
  -1   7  13      226.83      222.55     12.79 o
   0   7  13        3.54        9.34      4.99 o
   1   7  13      166.99      180.32     12.82 o
   2   7  13      257.80      257.10     15.57 o
   3   7  13       38.26       42.16      8.17 o
  -2   8  13        0.04        3.13      5.98 o
  -1   8  13        0.69        7.44      5.13 o
   0   8  13        5.75        7.74      5.47 o
  -9   0  14     1151.82     1096.12     57.31 o
  -8   0  14      890.33      885.86     33.89 o
  -7   0  14     3171.71     3190.09     67.41 o
  -6   0  14     5344.87     5596.70     77.80 o
  -5   0  14     1689.04     1664.47     33.28 o
  -4   0  14    14347.93    14354.97    159.01 o
  -3   0  14    16028.75    16295.86    151.57 o
  -2   0  14    13365.04    13855.10    192.64 o
  -1   0  14    12738.71    12202.22    115.44 o
   0   0  14    11801.36    12336.84    200.77 o
   1   0  14    11711.38    11495.08    129.89 o
   2   0  14     6400.86     6934.55     87.19 o
   3   0  14     1940.02     1912.18     27.31 o
   4   0  14     3360.19     3183.89     56.91 o
   5   0  14     5207.58     5161.82     76.52 o
   6   0  14     2765.95     2900.06     67.73 o
   7   0  14     1883.70     1914.60     55.59 o
   8   0  14     1782.81     1886.95     83.36 o
  -9   1  14      833.01      791.02     28.26 o
  -8   1  14      574.30      609.61     25.28 o
  -7   1  14        2.37       -1.68      3.77 o
  -6   1  14       11.89        7.96      3.28 o
  -5   1  14       33.92       39.70      4.45 o
  -4   1  14       11.27       15.25      2.75 o
  -3   1  14       98.64      123.90      5.36 o
  -2   1  14      817.10      841.50     11.60 o
  -1   1  14       55.76       71.56      4.23 o
   0   1  14        1.48        2.79      1.55 o
   1   1  14     4616.31     4472.04     45.33 o
   2   1  14     3746.05     3858.05     38.69 o
   3   1  14     1918.53     1897.57     22.92 o
   4   1  14     1020.75     1058.98     19.24 o
   5   1  14     2091.23     2134.62     37.06 o
   6   1  14     2188.38     2155.07     35.56 o
   7   1  14     4012.21     4124.84    119.16 o
   8   1  14     1713.69     1809.19     57.41 o
  -9   2  14     1727.26     1745.48     44.99 o
  -8   2  14     1328.63     1386.27     43.46 o
  -7   2  14     2715.88     2653.06     39.77 o
  -6   2  14     3544.66     3417.34     40.12 o
  -5   2  14     2474.99     2431.08     28.83 o
  -4   2  14     9214.45     9338.72     73.87 o
  -3   2  14    13431.57    13656.80     87.01 o
  -2   2  14    10079.20    10261.76     72.86 o
  -1   2  14     9740.54     9540.21     63.00 o
   0   2  14    10804.79    11045.35     71.68 o
   1   2  14    11627.63    11216.48     77.85 o
   2   2  14     7658.92     7756.51     69.20 o
   3   2  14     2626.99     2593.92     26.45 o
   4   2  14     2374.52     2351.80     29.23 o
   5   2  14     3484.26     3463.25     45.86 o
   6   2  14     2297.15     2357.52     49.73 o
   7   2  14     1689.70     1758.04     54.51 o
  -8   3  14      501.39      501.98     20.44 o
  -7   3  14      223.43      197.37     13.61 o
  -6   3  14      212.01      222.70     15.39 o
  -5   3  14       56.16       52.20      5.85 o
  -4   3  14      102.22       91.45      5.67 o
  -3   3  14       34.90       48.25      3.12 o
  -2   3  14      104.85       86.00      3.67 o
  -1   3  14      260.42      296.34      7.22 o
   0   3  14      655.67      616.58     10.11 o
   1   3  14     1831.87     1802.65     18.17 o
   2   3  14     2849.24     2806.15     27.33 o
   3   3  14      738.68      766.84     15.92 o
   4   3  14      973.85      957.23     27.52 o
   5   3  14      968.93     1011.37     47.24 o
   6   3  14     2201.75     2172.09     48.51 o
   7   3  14     2333.26     2307.68     52.72 o
  -8   4  14     1579.27     1552.46     36.17 o
  -7   4  14     1386.11     1374.56     31.99 o
  -6   4  14     1517.14     1505.04     31.91 o
  -5   4  14     4189.66     4087.40     56.69 o
  -4   4  14     4620.59     4654.71     47.33 o
  -3   4  14     8174.38     8174.94     68.30 o
  -2   4  14     5413.63     5526.52     45.07 o
  -1   4  14     6308.99     6171.76     56.44 o
   0   4  14     7073.87     7084.10     73.36 o
   1   4  14     7250.60     7079.10     72.29 o
   2   4  14     6888.40     6794.48     76.41 o
   3   4  14     2963.96     2888.25     42.20 o
   4   4  14     1025.15     1032.37     34.18 o
   5   4  14     1801.98     1711.71     57.91 o
   6   4  14     1595.71     1629.86     41.90 o
  -7   5  14      244.24      216.74     25.12 o
  -6   5  14      213.42      209.08     13.64 o
  -5   5  14      117.07      128.63      8.75 o
  -4   5  14      116.99      113.67      7.92 o
  -3   5  14       58.90       57.70      5.95 o
  -2   5  14        1.30        5.70      2.99 o
  -1   5  14      174.36      163.51      9.91 o
   0   5  14      250.19      250.46     11.74 o
   1   5  14      291.25      279.72     20.30 o
   2   5  14     1681.14     1640.23     43.42 o
   3   5  14      684.02      639.29     22.04 o
   4   5  14     1372.00     1350.03     34.47 o
   5   5  14      598.07      629.74     24.61 o
   6   5  14     1220.21     1221.54     36.69 o
  -6   6  14     1227.33     1256.47     25.43 o
  -5   6  14     4185.79     4195.86     51.64 o
  -4   6  14     3564.03     3552.28     44.87 o
  -3   6  14     3427.71     3447.47     38.53 o
  -2   6  14     3263.04     3320.39     41.52 o
  -1   6  14     5021.07     4898.20    106.08 o
   0   6  14     4291.14     4073.99     60.33 o
   1   6  14     2122.70     2080.65     39.86 o
   2   6  14     2964.99     2792.94     75.28 o
   3   6  14     1519.09     1543.39     36.43 o
   4   6  14      629.23      620.71     23.45 o
   5   6  14     1365.23     1343.03     37.44 o
  -4   7  14        0.80        4.45      3.15 o
  -3   7  14        9.19        7.48      3.73 o
  -2   7  14        3.14        2.27      4.06 o
  -1   7  14       85.61       99.13      9.14 o
   0   7  14       14.12        8.19      4.58 o
   1   7  14       60.10       62.17      8.53 o
   2   7  14      572.34      571.54     21.04 o
   3   7  14      929.67      947.70     28.59 o
  -9   1  15       19.85       21.18      7.50 o
  -8   1  15       50.75       53.96      9.21 o
  -7   1  15        9.55        4.66      4.06 o
  -6   1  15      381.06      381.64     12.56 o
  -5   1  15        1.90        0.57      2.43 o
  -4   1  15       87.32       86.99      5.52 o
  -3   1  15       16.70       15.74      2.76 o
  -2   1  15       78.62       97.25      4.41 o
  -1   1  15       27.50       45.53      3.44 o
   0   1  15        2.62        1.62      1.54 o
   1   1  15      182.60      165.43      7.70 o
   2   1  15        0.02        1.86      2.05 o
   3   1  15        8.13        9.33      3.11 o
   4   1  15      125.96      106.92      7.40 o
   5   1  15       63.53       49.41      6.79 o
   6   1  15        0.38       -1.61      4.16 o
   7   1  15       33.99       33.13     11.84 o
  -9   2  15      211.99      186.23     17.11 o
  -8   2  15       72.64       85.51     11.32 o
  -7   2  15        4.13        2.69      4.37 o
  -6   2  15      218.33      199.49     10.19 o
  -5   2  15       36.75       37.84      4.88 o
  -4   2  15      531.09      578.67     12.39 o
  -3   2  15       20.70       16.99      2.64 o
  -2   2  15        0.02        2.12      1.52 o
  -1   2  15        0.25        1.57      2.31 o
   0   2  15       37.52       35.87      3.10 o
   1   2  15     1042.07      991.81     15.32 o
   2   2  15       48.76       52.22      5.82 o
   3   2  15      128.66      140.32      7.09 o
   4   2  15      118.64       94.72      7.77 o
   5   2  15       17.93       14.14      4.63 o
   6   2  15       44.11       54.86     16.54 o
   7   2  15       20.59       41.65     11.72 o
  -8   3  15       85.23       58.32     12.33 o
  -7   3  15       24.85       17.68      5.82 o
  -6   3  15      885.71      796.49     32.79 o
  -5   3  15       53.35       63.36      9.05 o
  -4   3  15       79.14       85.66      5.30 o
  -3   3  15      103.12      105.11      5.23 o
  -2   3  15      410.85      469.19      7.73 o
  -1   3  15       40.66       43.84      3.28 o
   0   3  15      194.20      191.89      5.67 o
   1   3  15     1120.48     1131.10     14.75 o
   2   3  15       21.05       24.21      3.65 o
   3   3  15      155.71      145.06      8.42 o
   4   3  15      337.07      308.85     18.28 o
   5   3  15      274.50      272.33     18.05 o
   6   3  15        7.97       17.46      7.60 o
   7   3  15       54.14       62.79     13.69 o
  -8   4  15      136.15      128.80     12.67 o
  -7   4  15       37.45       27.09      7.82 o
  -6   4  15      323.84      320.13     15.97 o
  -5   4  15        0.46        2.27      4.19 o
  -4   4  15      346.61      368.57     12.23 o
  -3   4  15        1.71        0.75      2.37 o
  -2   4  15      280.73      262.72      7.98 o
  -1   4  15       23.50       29.68      4.20 o
   0   4  15        1.31        3.49      2.61 o
   1   4  15      230.10      271.69     10.37 o
   2   4  15        3.34        4.07      4.36 o
   3   4  15        6.02        5.51      5.09 o
   4   4  15        2.14        2.97      4.99 o
   5   4  15        0.11        1.21      5.19 o
   6   4  15      161.30      138.33     29.04 o
  -7   5  15       35.41       32.23      7.36 o
  -6   5  15      138.78      146.30     10.19 o
  -5   5  15      257.81      280.42     13.80 o
  -4   5  15       59.76       65.90      8.83 o
  -3   5  15       66.43       83.37      6.87 o
  -2   5  15      180.24      210.46     10.38 o
  -1   5  15      506.42      495.52     16.39 o
   0   5  15      902.84      903.22     26.21 o
   1   5  15     1210.67     1138.07     26.09 o
   2   5  15       80.28       86.23      9.59 o
   3   5  15      164.45      153.04     13.02 o
   4   5  15       53.24       47.33      8.53 o
   5   5  15      225.35      211.39     17.04 o
  -6   6  15       11.32        5.93      4.64 o
  -5   6  15        0.38        0.89      4.81 o
  -4   6  15       96.88      111.61      9.60 o
  -3   6  15       43.12       56.15      5.96 o
  -2   6  15      339.28      318.29     13.07 o
  -1   6  15      117.38      124.21     10.21 o
   0   6  15       82.52       72.32      8.66 o
   1   6  15       17.03       12.79      5.59 o
   2   6  15        5.24        4.17      4.81 o
   3   6  15        0.19       -2.71      5.19 o
   4   6  15       49.32       49.52     16.32 o
  -4   7  15      384.51      406.51     12.68 o
  -3   7  15       44.97       46.22      6.10 o
  -2   7  15       87.28       93.55      8.86 o
  -1   7  15      378.30      360.65     16.09 o
   0   7  15      540.01      516.18     36.20 o
   1   7  15      457.97      457.86     18.44 o
   2   7  15      190.96      191.83     14.74 o
   3   7  15       51.36       48.29      8.77 o
  -9   0  16      772.09      701.23     45.85 o
  -8   0  16     2876.30     2857.60     67.03 o
  -7   0  16     5233.80     5088.99     94.30 o
  -6   0  16     5725.92     5624.68    106.90 o
  -5   0  16     4699.59     4811.71     69.17 o
  -4   0  16     6729.42     6622.83     86.22 o
  -3   0  16    13385.49    13022.67    146.15 o
  -2   0  16    10885.30    11379.25    107.51 o
  -1   0  16    10210.77    10183.13    100.56 o
   0   0  16    13387.22    13533.67    179.99 o
   1   0  16     7794.80     7749.59     96.01 o
   2   0  16     5233.14     5359.10     73.95 o
   3   0  16     3891.02     3847.42     60.28 o
   4   0  16     1582.87     1785.31     39.18 o
   5   0  16     4651.51     4566.91     72.33 o
   6   0  16     2982.93     3105.82    116.18 o
   7   0  16     1493.77     1601.89     51.51 o
  -9   1  16        7.30        4.30      6.74 o
  -8   1  16      228.78      244.94     17.36 o
  -7   1  16     1528.85     1500.20     35.40 o
  -6   1  16      303.80      326.65     12.92 o
  -5   1  16      251.66      252.25     10.40 o
  -4   1  16        3.11        9.06      2.57 o
  -3   1  16       23.25       30.25      3.74 o
  -2   1  16       18.08       34.47      2.91 o
  -1   1  16      888.18      929.23     14.46 o
   0   1  16       27.51       17.66      2.26 o
   1   1  16     1997.24     2065.61     26.49 o
   2   1  16     3999.76     3866.51     37.07 o
   3   1  16      406.83      507.37     13.21 o
   4   1  16      263.41      306.38     12.43 o
   5   1  16     3185.98     3154.66     44.43 o
   6   1  16     2679.90     2660.11     46.72 o
   7   1  16     1120.74     1060.90     41.98 o
  -8   2  16     1959.97     1900.42     45.57 o
  -7   2  16     3726.49     3700.31     49.93 o
  -6   2  16     5097.51     4775.85     57.06 o
  -5   2  16     5786.44     5837.17     75.83 o
  -4   2  16     6249.32     6129.41     53.57 o
  -3   2  16    11229.42    11504.47     72.57 o
  -2   2  16    11709.03    11680.59     76.69 o
  -1   2  16     9670.46     9771.47     78.71 o
   0   2  16     9793.57     9757.84     70.00 o
   1   2  16     5279.90     5307.81     50.78 o
   2   2  16     2940.19     2873.05     33.91 o
   3   2  16     3066.37     3102.99     33.12 o
   4   2  16     2648.19     2684.19     38.74 o
   5   2  16     3537.29     3441.74     52.66 o
   6   2  16     3020.05     2947.82     58.95 o
   7   2  16     1218.12     1252.17     46.40 o
  -8   3  16       92.38       75.84     11.56 o
  -7   3  16      230.61      228.14     14.92 o
  -6   3  16        6.03        8.65      4.72 o
  -5   3  16      102.05      106.85      8.28 o
  -4   3  16        1.13        0.72      2.12 o
  -3   3  16       20.29       20.05      2.89 o
  -2   3  16        3.63        3.36      1.89 o
  -1   3  16        2.84        4.54      1.84 o
   0   3  16      499.26      462.49      9.38 o
   1   3  16      378.82      416.05      9.93 o
   2   3  16     1699.87     1614.70     23.47 o
   3   3  16     1541.64     1567.35     25.85 o
   4   3  16     1019.40     1009.16     29.87 o
   5   3  16     1967.03     1917.67     68.88 o
   6   3  16     2538.63     2596.11     55.54 o
  -8   4  16     1269.55     1328.92     33.95 o
  -7   4  16     1638.36     1610.36     35.78 o
  -6   4  16     3337.11     3256.49     52.64 o
  -5   4  16     5768.75     5613.12     57.11 o
  -4   4  16     4705.80     4741.53     49.51 o
  -3   4  16     6279.20     6257.39     59.28 o
  -2   4  16    10173.21     9840.28     83.46 o
  -1   4  16     7009.52     7055.55     64.48 o
   0   4  16     4940.63     4991.20     54.06 o
   1   4  16     2859.79     2768.49     36.13 o
   2   4  16     1086.56     1120.11     24.71 o
   3   4  16     2180.64     2145.45     44.31 o
   4   4  16     3899.56     3900.46    128.57 o
   5   4  16     1849.95     1822.14     52.85 o
   6   4  16     2347.24     2360.34     53.53 o
  -7   5  16        2.71        4.15      4.30 o
  -6   5  16        7.72       12.36      4.61 o
  -5   5  16      523.16      551.47     16.39 o
  -4   5  16        0.71        1.33      3.35 o
  -3   5  16      152.93      138.50      7.92 o
  -2   5  16        9.84       10.32      3.71 o
  -1   5  16        7.60        5.82      3.70 o
   0   5  16     1633.26     1581.24     33.68 o
   1   5  16      199.10      184.29     11.65 o
   2   5  16      196.29      207.86     12.61 o
   3   5  16     1693.15     1584.94     37.87 o
   4   5  16     1186.64     1119.92     32.68 o
   5   5  16     1094.03     1092.63     35.52 o
  -6   6  16     1526.69     1574.00     49.63 o
  -5   6  16     3403.37     3465.57     61.69 o
  -4   6  16     3022.65     2975.49     41.39 o
  -3   6  16     2813.00     2811.98     58.64 o
  -2   6  16     4699.24     4741.85     69.19 o
  -1   6  16     3463.33     3523.31     56.15 o
   0   6  16     2542.09     2564.86     46.29 o
   1   6  16     2399.39     2363.13     45.28 o
   2   6  16      934.42      993.04     28.82 o
   3   6  16     1850.93     1865.76     61.07 o
   4   6  16     2420.83     2393.08     51.10 o
  -4   7  16       13.17        6.08      4.62 o
  -3   7  16       71.30       80.10      9.26 o
  -2   7  16        4.69       17.15      5.47 o
  -1   7  16      119.67      120.84     10.95 o
   0   7  16     1315.15     1239.14     30.63 o
   1   7  16      379.44      378.15     20.12 o
   2   7  16       29.51       36.91      7.92 o
  -9   1  17        8.06        7.70      7.19 o
  -8   1  17       54.26       48.80      8.86 o
  -7   1  17        7.00        8.71      4.80 o
  -6   1  17       45.06       52.03      5.75 o
  -5   1  17       71.46       63.42      7.61 o
  -4   1  17       24.86       15.34      3.47 o
  -3   1  17        9.21        6.04      2.04 o
  -2   1  17      157.83      182.09      7.08 o
  -1   1  17        0.61        0.99      1.75 o
   0   1  17      146.13      166.10      6.30 o
   1   1  17      571.54      564.94     13.01 o
   2   1  17      110.28      100.48      6.90 o
   3   1  17       54.22       53.43      5.47 o
   4   1  17        3.86        2.28      3.49 o
   5   1  17       59.33       60.96      7.41 o
   6   1  17       34.74       35.64      7.74 o
   7   1  17        0.07        0.23     10.94 o
  -8   2  17      247.20      268.85     19.72 o
  -7   2  17      113.97      113.12     10.01 o
  -6   2  17        7.01        8.71      5.87 o
  -5   2  17      210.00      207.65     11.20 o
  -4   2  17      206.93      232.81      9.35 o
  -3   2  17       59.11       46.67      3.86 o
  -2   2  17       13.63        6.13      2.18 o
  -1   2  17       78.56       91.26      5.23 o
   0   2  17       52.24       62.49      6.79 o
   1   2  17      719.75      727.92     14.89 o
   2   2  17       14.66       13.04      3.48 o
   3   2  17      224.36      205.71      9.72 o
   4   2  17        2.46        1.36      3.77 o
   5   2  17        0.04       -1.56      7.49 o
   6   2  17        5.24       -0.15      5.96 o
   7   2  17        5.52        0.00      8.84 o
  -8   3  17      108.73      109.64     13.37 o
  -7   3  17       11.21       12.42      5.91 o
  -6   3  17      370.75      371.95     17.59 o
  -5   3  17      235.50      247.21     11.03 o
  -4   3  17       33.15       35.69      3.90 o
  -3   3  17      124.18      116.59      7.04 o
  -2   3  17      485.40      462.83     11.74 o
  -1   3  17        5.54        4.81      2.41 o
   0   3  17      271.84      288.25      9.10 o
   1   3  17     1217.63     1245.81     22.42 o
   2   3  17      196.52      194.17     10.27 o
   3   3  17       93.85       72.37      6.75 o
   4   3  17        2.34        0.97      5.42 o
   5   3  17      263.13      259.53     21.14 o
   6   3  17       30.73       46.31     10.01 o
  -7   4  17      208.04      237.57     15.93 o
  -6   4  17       43.96       35.60      6.02 o
  -5   4  17       12.70       12.52      4.20 o
  -4   4  17      118.08      116.78      7.63 o
  -3   4  17       30.71       46.45      4.96 o
  -2   4  17        4.66        7.73      3.38 o
  -1   4  17       11.37       18.73      3.74 o
   0   4  17       30.82       27.46      4.66 o
   1   4  17      275.52      264.16     13.64 o
   2   4  17       63.58       64.94      7.52 o
   3   4  17      233.40      234.60     16.55 o
   4   4  17       12.09        9.03      6.04 o
   5   4  17        8.09       -1.28      5.74 o
   6   4  17       10.82       10.94      9.21 o
  -6   5  17      456.34      480.11     17.25 o
  -5   5  17       85.59       94.58      8.32 o
  -4   5  17       70.57       70.63      7.48 o
  -3   5  17      396.11      378.97     12.14 o
  -2   5  17      404.00      392.61     14.79 o
  -1   5  17       12.13       15.63      6.32 o
   0   5  17      110.06      121.89     12.04 o
   1   5  17       80.95       72.10      8.06 o
   2   5  17       24.63       23.96      6.62 o
   3   5  17        0.11        4.73      5.52 o
   4   5  17       98.55       90.20     11.79 o
   5   5  17      177.61      175.27     16.62 o
  -5   6  17       90.21      104.57      9.00 o
  -4   6  17        0.19        2.57      3.65 o
  -3   6  17      196.92      187.99     11.06 o
  -2   6  17        6.73       15.29      4.88 o
  -1   6  17        0.16        4.42      4.74 o
   0   6  17        8.04        6.84      5.19 o
   1   6  17        0.12       -2.08      4.29 o
   2   6  17       49.10       41.64      8.17 o
   3   6  17       11.36       14.02      6.56 o
  -3   7  17      365.07      335.28     13.80 o
  -2   7  17      244.33      205.88     18.56 o
  -1   7  17      566.13      561.95     20.48 o
   0   7  17      156.87      129.51     12.11 o
   1   7  17       32.51       19.62      6.80 o
  -8   0  18      513.71      538.66     27.62 o
  -7   0  18     3799.33     3836.18     79.56 o
  -6   0  18     7172.36     7092.34    118.25 o
  -5   0  18     5243.24     5252.85     75.99 o
  -4   0  18     6719.22     6656.07     87.99 o
  -3   0  18    12354.17    12569.73    111.72 o
  -2   0  18    12304.86    12535.40    123.26 o
  -1   0  18     6345.72     6439.38     70.78 o
   0   0  18      180.93      201.27     14.89 o
   1   0  18     3383.76     3535.13     56.11 o
   2   0  18     4830.82     5047.66     73.36 o
   3   0  18     5277.07     5452.99     79.37 o
   4   0  18     3691.92     3641.66     62.13 o
   5   0  18     2705.51     2697.16    159.94 o
   6   0  18      588.85      556.69     65.12 o
   7   0  18      271.15      252.41     24.92 o
  -8   1  18      427.76      423.06     19.97 o
  -7   1  18      232.35      221.19     14.40 o
  -6   1  18      707.76      755.74     17.52 o
  -5   1  18       25.67       26.94      4.60 o
  -4   1  18       43.14       44.89      4.14 o
  -3   1  18      276.79      241.24      8.62 o
  -2   1  18      189.19      181.96      7.83 o
  -1   1  18      111.49      123.02      5.85 o
   0   1  18       25.57       17.57      3.14 o
   1   1  18     1033.71     1100.64     19.26 o
   2   1  18     2558.17     2489.17     32.36 o
   3   1  18     2938.84     2795.10     35.84 o
   4   1  18     1790.15     1702.68     30.61 o
   5   1  18     1503.14     1566.44     39.24 o
   6   1  18     2012.11     2011.93     58.93 o
  -8   2  18     1282.54     1302.34     41.48 o
  -7   2  18     3431.29     3426.24     57.65 o
  -6   2  18     5101.60     5149.47     61.55 o
  -5   2  18     4581.11     4536.82     45.50 o
  -4   2  18     6572.03     6394.07     56.80 o
  -3   2  18     8473.22     8660.72     61.88 o
  -2   2  18     9326.77     9403.82     84.27 o
  -1   2  18     4571.99     4609.18     42.73 o
   0   2  18      907.46      907.27     20.65 o
   1   2  18     3236.47     3368.76     49.26 o
   2   2  18     5339.78     5411.49     54.47 o
   3   2  18     4227.29     4389.99     50.20 o
   4   2  18     4035.83     4032.34     99.11 o
   5   2  18     2280.72     2301.23     50.13 o
   6   2  18      618.48      603.78     40.11 o
  -8   3  18      338.55      312.54     21.66 o
  -7   3  18      589.09      592.52     21.88 o
  -6   3  18      109.61      101.38     11.39 o
  -5   3  18        9.81       19.05      4.04 o
  -4   3  18      137.06      115.62      7.79 o
  -3   3  18      184.86      158.42      7.26 o
  -2   3  18       82.01       93.82      7.60 o
  -1   3  18      391.66      351.05      9.76 o
   0   3  18     1125.84     1091.11     33.86 o
   1   3  18     1658.39     1632.67     26.88 o
   2   3  18      765.74      747.64     17.70 o
   3   3  18     1384.57     1374.27     34.88 o
   4   3  18     1749.48     1726.49     46.66 o
   5   3  18     1104.43     1084.40     33.64 o
   6   3  18     1152.17     1159.33     44.53 o
  -7   4  18     2678.27     2634.22     42.08 o
  -6   4  18     2349.30     2297.44     34.01 o
  -5   4  18     3604.43     3561.47     43.08 o
  -4   4  18     5735.11     5709.76     90.62 o
  -3   4  18     4291.86     4390.96     43.63 o
  -2   4  18     4969.40     5109.21     56.86 o
  -1   4  18     3162.28     3148.30     56.31 o
   0   4  18     2833.48     2860.59     38.25 o
   1   4  18     1913.52     1911.16     34.63 o
   2   4  18     3941.74     3789.26     78.50 o
   3   4  18     2671.09     2606.99     51.92 o
   4   4  18     3903.24     3776.13     67.55 o
   5   4  18     1650.23     1697.96     44.30 o
  -6   5  18        2.74        3.98      4.27 o
  -5   5  18       31.55       21.96      5.08 o
  -4   5  18       89.54       79.03      7.66 o
  -3   5  18       35.33       25.42      5.06 o
  -2   5  18        4.42        3.21      4.51 o
  -1   5  18      282.76      285.04     14.44 o
   0   5  18     1203.24     1146.89     29.83 o
   1   5  18     1196.88     1162.01     34.69 o
   2   5  18      273.62      263.16     17.19 o
   3   5  18      665.46      672.09     25.05 o
   4   5  18     1747.29     1652.44     42.29 o
  -5   6  18     2672.32     2806.12     72.08 o
  -4   6  18     3894.03     3961.34     46.43 o
  -3   6  18     2944.59     2956.24     65.41 o
  -2   6  18     2597.30     2584.56     42.93 o
  -1   6  18     3301.93     3278.32     66.96 o
   0   6  18     2441.03     2410.62     46.87 o
   1   6  18      676.86      664.38     23.59 o
   2   6  18     1276.41     1232.01     40.87 o
   3   6  18     1953.61     2004.89     46.27 o
  -2   7  18       11.42        3.05      5.35 o
  -1   7  18      131.69      123.14     11.62 o
   0   7  18      358.02      367.87     20.40 o
   1   7  18      545.46      613.70     39.59 o
  -8   1  19       12.87       10.56      5.82 o
  -7   1  19        1.20        4.85      5.01 o
  -6   1  19        2.15        1.21      3.59 o
  -5   1  19      155.10      154.08      8.40 o
  -4   1  19        4.26        3.48      2.56 o
  -3   1  19       54.14       56.18      4.41 o
  -2   1  19        0.06        5.55      2.60 o
  -1   1  19       20.96       23.72      3.00 o
   0   1  19      670.82      646.08     12.15 o
   1   1  19       61.34       69.55      5.77 o
   2   1  19      149.27      147.25     13.75 o
   3   1  19        0.15        2.79      3.32 o
   4   1  19        0.34       -4.65      3.31 o
   5   1  19       18.48       18.19      5.65 o
   6   1  19        0.77        5.46      9.19 o
  -8   2  19        0.02       -2.29      6.40 o
  -7   2  19      184.89      203.50     16.97 o
  -6   2  19        9.34       -3.22      3.83 o
  -5   2  19       35.59       34.07      4.59 o
  -4   2  19      191.87      179.34      8.18 o
  -3   2  19      417.96      355.59     10.18 o
  -2   2  19       33.13       26.34      3.64 o
  -1   2  19       41.07       54.05      5.52 o
   0   2  19        0.27       -1.74      2.08 o
   1   2  19       15.11       14.14      3.42 o
   2   2  19       23.99       21.04      4.71 o
   3   2  19       62.14       63.48      8.04 o
   4   2  19      125.96      104.41     13.23 o
   5   2  19        0.06       -3.27      6.17 o
   6   2  19      208.87      277.29     25.66 o
  -7   3  19       34.74       25.53      6.99 o
  -6   3  19        0.79        1.53      3.28 o
  -5   3  19      438.75      429.96     13.57 o
  -4   3  19       52.04       42.56      5.23 o
  -3   3  19      129.32      139.31      8.29 o
  -2   3  19       27.77       34.34      4.92 o
  -1   3  19        7.17        5.90      3.06 o
   0   3  19      972.99      943.37     20.25 o
   1   3  19      238.48      239.64     11.73 o
   2   3  19      550.86      547.21     15.68 o
   3   3  19        3.17        1.46      5.19 o
   4   3  19        3.24       -0.63      5.35 o
   5   3  19       26.30       17.36      7.40 o
   6   3  19        0.33       -1.04      8.35 o
  -7   4  19      273.02      310.91     16.14 o
  -6   4  19        0.30        1.19      3.80 o
  -5   4  19       14.10       17.31      4.59 o
  -4   4  19      235.61      210.63     11.11 o
  -3   4  19      344.75      328.22     10.94 o
  -2   4  19      183.20      195.24     10.63 o
  -1   4  19      324.70      328.67     12.47 o
   0   4  19       13.54       26.48      6.35 o
   1   4  19       43.05       49.11      6.99 o
   2   4  19        0.68        0.93      4.64 o
   3   4  19      156.58      157.98     16.61 o
   4   4  19       99.19       83.28     11.56 o
   5   4  19       44.56       42.53      9.79 o
  -6   5  19       66.54       52.56      7.25 o
  -5   5  19      134.97      135.83     10.26 o
  -4   5  19       98.22      105.98      8.47 o
  -3   5  19       22.21       26.09      5.11 o
  -2   5  19      114.29      118.88     10.03 o
  -1   5  19        3.23        1.22      4.39 o
   0   5  19        4.85        0.04      4.92 o
   1   5  19       80.02       85.45     10.32 o
   2   5  19      176.31      165.25     14.41 o
   3   5  19        0.14        4.45      5.96 o
   4   5  19        0.18        1.04      6.62 o
  -4   6  19      172.53      172.41     10.34 o
  -3   6  19       66.88       60.81     10.68 o
  -2   6  19       25.09       17.65      7.22 o
  -1   6  19      182.30      154.04     12.92 o
   0   6  19        6.81       11.61      6.17 o
   1   6  19       41.00       48.30      8.56 o
   2   6  19        6.09       12.35      6.80 o
  -8   0  20     1620.92     1581.66     69.81 o
  -7   0  20     3399.64     3454.11     76.25 o
  -6   0  20     5201.64     5224.00    236.52 o
  -5   0  20     4405.04     4555.74     98.46 o
  -4   0  20     2388.84     2489.34     39.83 o
  -3   0  20     8375.40     8446.66     82.45 o
  -2   0  20     2424.40     2374.75     36.85 o
  -1   0  20     1558.21     1660.01     29.01 o
   0   0  20     3980.29     3904.42     61.59 o
   1   0  20     4720.53     4761.83     71.36 o
   2   0  20     8931.03     8626.19    125.26 o
   3   0  20     6879.51     6712.76    192.92 o
   4   0  20     1428.29     1482.51     50.01 o
   5   0  20     1245.43     1272.31     44.92 o
   6   0  20      709.28      673.38     33.52 o
  -8   1  20       64.51       63.49      9.41 o
  -7   1  20       75.40       62.81      8.71 o
  -6   1  20      440.66      435.87     13.75 o
  -5   1  20      680.57      654.96     14.87 o
  -4   1  20        0.13       -0.68      2.29 o
  -3   1  20       17.31       15.11      2.71 o
  -2   1  20      448.04      453.32     10.21 o
  -1   1  20     5820.13     5663.06     46.66 o
   0   1  20     1407.00     1394.47     20.36 o
   1   1  20       81.69       83.96      8.85 o
   2   1  20     3772.03     3670.28     43.21 o
   3   1  20     2119.78     2107.10     34.64 o
   4   1  20     1420.37     1454.17     29.05 o
   5   1  20     1254.49     1269.85     36.44 o
   6   1  20     2305.93     2450.04     68.12 o
  -8   2  20     1662.04     1660.13     44.53 o
  -7   2  20     2963.59     2859.89     65.52 o
  -6   2  20     4995.66     5009.04     51.26 o
  -5   2  20     3796.29     3856.42     41.98 o
  -4   2  20     3135.88     3345.10     34.73 o
  -3   2  20     6468.82     6499.43     57.78 o
  -2   2  20     3662.71     3702.98     44.81 o
  -1   2  20     2016.13     2045.08     23.28 o
   0   2  20     3207.66     3169.85     34.42 o
   1   2  20     3845.85     3905.19     65.64 o
   2   2  20     6779.73     6503.46     79.40 o
   3   2  20     5271.35     5132.02     69.04 o
   4   2  20     1438.19     1474.85     33.05 o
   5   2  20      991.85      991.97     38.32 o
   6   2  20      646.76      617.23     44.80 o
  -7   3  20       74.34       65.89     12.79 o
  -6   3  20      120.46      121.86      8.90 o
  -5   3  20      192.41      198.24     10.80 o
  -4   3  20        7.02        6.37      3.50 o
  -3   3  20      156.90      127.27      8.02 o
  -2   3  20      390.16      434.18     13.67 o
  -1   3  20      884.81      882.72     19.63 o
   0   3  20      389.03      393.45     13.86 o
   1   3  20      925.64      872.08     19.96 o
   2   3  20     1902.19     1833.02     39.20 o
   3   3  20     2018.76     2014.53     45.28 o
   4   3  20     1260.26     1252.90     36.28 o
   5   3  20     1651.36     1693.97     47.84 o
  -7   4  20     2275.09     2341.45     40.53 o
  -6   4  20     3834.89     3885.48     53.36 o
  -5   4  20     2883.26     2819.86     38.39 o
  -4   4  20     3996.78     4152.85     51.09 o
  -3   4  20     3025.09     3073.87     42.36 o
  -2   4  20     3581.00     3538.06     45.63 o
  -1   4  20     2160.41     2150.57     66.77 o
   0   4  20     2414.54     2263.91     45.48 o
   1   4  20     3107.15     2940.92     54.72 o
   2   4  20     4025.82     3967.26     68.15 o
   3   4  20     2979.52     3060.63     59.35 o
   4   4  20     1359.46     1266.79     37.27 o
  -6   5  20       13.52       12.32      5.32 o
  -5   5  20       54.29       56.52      7.04 o
  -4   5  20       57.17       52.82      6.16 o
  -3   5  20      236.08      233.50     14.15 o
  -2   5  20      415.55      427.77     16.82 o
  -1   5  20       47.89       53.72      8.49 o
   0   5  20      374.42      374.08     20.14 o
   1   5  20     1678.40     1642.32     39.28 o
   2   5  20      693.94      674.73     25.43 o
   3   5  20      986.86      918.35     30.88 o
  -4   6  20     3012.78     3023.94     81.87 o
  -3   6  20     1299.60     1302.06     30.34 o
  -2   6  20     1136.12     1107.63     43.60 o
  -1   6  20     1616.50     1634.37     38.38 o
   0   6  20     2340.00     2275.14     47.28 o
   1   6  20     3063.69     3124.67     58.74 o
   2   6  20     2384.43     2376.09     51.32 o
  -8   1  21        5.45       -0.07      6.40 o
  -7   1  21        2.05        8.07      5.59 o
  -6   1  21       21.34       17.71      4.51 o
  -5   1  21       33.80       28.49      6.02 o
  -4   1  21       60.52       56.64      5.20 o
  -3   1  21       37.74       27.08      4.38 o
  -2   1  21      228.02      234.02      9.06 o
  -1   1  21      116.01      133.33      6.42 o
   0   1  21        0.18        9.97      2.92 o
   1   1  21       40.56       39.62      5.19 o
   2   1  21       36.58       45.95      6.29 o
   3   1  21       23.61       17.84      5.00 o
   4   1  21        2.74        6.48      4.67 o
   5   1  21       32.71       37.97      8.81 o
  -7   2  21        9.23        5.99      5.51 o
  -6   2  21        0.38       -0.98      4.50 o
  -5   2  21        0.21       -0.19      3.20 o
  -4   2  21       37.22       29.00      4.32 o
  -3   2  21        3.50        4.67      2.78 o
  -2   2  21      403.42      416.59     13.28 o
  -1   2  21       72.70       80.25      6.56 o
   0   2  21      238.54      233.05     11.79 o
   1   2  21      247.17      232.11     13.53 o
   2   2  21        7.85       -0.06      4.15 o
   3   2  21       12.43        4.37      4.65 o
   4   2  21      163.20      141.02     14.41 o
   5   2  21       15.21       18.95      8.11 o
  -7   3  21       10.11        3.29      4.48 o
  -6   3  21       12.38       13.85      4.50 o
  -5   3  21      146.26      154.84      9.64 o
  -4   3  21       51.81       40.63      5.05 o
  -3   3  21       34.74       35.55      5.36 o
  -2   3  21      576.18      577.32     16.18 o
  -1   3  21      129.86      123.76      8.88 o
   0   3  21       13.11       12.02      4.65 o
   1   3  21      214.86      202.19     11.56 o
   2   3  21      205.39      213.45     19.61 o
   3   3  21       52.89       54.78      9.47 o
   4   3  21       15.51        8.31      6.80 o
   5   3  21      237.22      259.19     27.45 o
  -6   4  21        4.88        5.25      5.52 o
  -5   4  21       15.29       14.60      5.26 o
  -4   4  21       58.85       64.14      6.61 o
  -3   4  21       14.92       10.89      4.65 o
  -2   4  21       63.47       65.01      8.72 o
  -1   4  21      211.72      223.75     15.11 o
   0   4  21      282.51      281.22     17.82 o
   1   4  21        6.97        6.04      5.66 o
   2   4  21        0.08        1.02      5.47 o
   3   4  21      152.19      176.80     24.97 o
   4   4  21      289.99      293.16     21.23 o
  -5   5  21       83.89       88.12      8.78 o
  -4   5  21       74.99       86.52      7.74 o
  -3   5  21       34.47       35.79      6.95 o
  -2   5  21       84.28       77.40      9.11 o
  -1   5  21        0.66        1.00      4.52 o
   0   5  21        2.08        3.83      5.14 o
   1   5  21      355.68      340.79     20.63 o
   2   5  21      301.02      315.86     20.81 o
   3   5  21        6.15       10.35      6.89 o
  -3   6  21        7.99       17.84      6.07 o
  -2   6  21        8.85       11.28      5.51 o
  -1   6  21      250.88      218.78     16.31 o
   0   6  21       25.84       29.27      7.77 o
   1   6  21       91.18      104.69     12.60 o
  -7   0  22     3398.60     3423.47     63.14 o
  -6   0  22     3159.03     3199.66     59.48 o
  -5   0  22     3281.00     3479.54     66.68 o
  -4   0  22     2363.48     2438.31     49.30 o
  -3   0  22     3268.91     3442.19     49.44 o
  -2   0  22     9515.18     9486.04    101.86 o
  -1   0  22     7799.82     7762.98     86.19 o
   0   0  22     4371.50     4426.45     73.12 o
   1   0  22     5208.97     5064.21     77.15 o
   2   0  22     4078.54     4093.48     68.14 o
   3   0  22     2715.62     2585.20     52.31 o
   4   0  22     1512.23     1305.14     45.66 o
   5   0  22      678.42      652.99     33.47 o
  -7   1  22      294.72      274.73     13.68 o
  -6   1  22      127.29      124.67      9.05 o
  -5   1  22       13.69       10.90      3.91 o
  -4   1  22      621.70      601.61     13.49 o
  -3   1  22      701.32      703.58     14.92 o
  -2   1  22      914.96      930.84     15.74 o
  -1   1  22      130.00      121.17      7.33 o
   0   1  22     1173.21     1224.00     22.24 o
   1   1  22      692.72      698.93     17.44 o
   2   1  22     2292.45     2382.11     37.89 o
   3   1  22     3073.15     3047.57     44.96 o
   4   1  22      703.00      679.90     26.38 o
   5   1  22      948.38      974.94     41.26 o
  -7   2  22     2996.89     3041.05     57.45 o
  -6   2  22     3053.51     3136.57     46.04 o
  -5   2  22     3409.12     3458.30     43.72 o
  -4   2  22     2424.44     2429.57     29.15 o
  -3   2  22     2299.95     2368.36     32.50 o
  -2   2  22     5620.05     5710.85     57.87 o
  -1   2  22     5822.38     5818.93     58.42 o
   0   2  22     4795.42     4753.21     63.73 o
   1   2  22     5995.18     5859.10     79.33 o
   2   2  22     3809.35     3758.90     56.43 o
   3   2  22     2481.82     2446.51     44.37 o
   4   2  22     1565.04     1549.70     41.66 o
   5   2  22     1004.61      978.25     53.14 o
  -7   3  22      345.57      376.64     17.80 o
  -6   3  22      194.95      191.86     11.38 o
  -5   3  22        4.80       -0.12      3.40 o
  -4   3  22        6.77        4.19      3.40 o
  -3   3  22      766.15      754.07     23.37 o
  -2   3  22      947.39      976.24     28.56 o
  -1   3  22      758.30      741.74     18.86 o
   0   3  22      597.55      569.57     22.71 o
   1   3  22     1076.41      976.85     28.12 o
   2   3  22     1284.83     1318.03     39.05 o
   3   3  22     2225.15     2281.96     50.92 o
   4   3  22     1006.36     1087.49     35.27 o
  -6   4  22     2351.23     2448.51     41.47 o
  -5   4  22     3038.84     3070.03     62.15 o
  -4   4  22     2401.34     2341.22     37.79 o
  -3   4  22     1791.54     1820.34     51.60 o
  -2   4  22     2066.13     2144.86     39.61 o
  -1   4  22     2935.75     2904.45     63.62 o
   0   4  22     4678.98     4720.16     75.78 o
   1   4  22     5709.77     5485.09     85.42 o
   2   4  22     2699.93     2622.55     54.91 o
   3   4  22     1661.64     1639.50     42.90 o
   4   4  22     1467.97     1450.87     68.14 o
  -5   5  22        0.23       -0.17      3.87 o
  -4   5  22        0.10       -3.65      4.34 o
  -3   5  22      674.05      722.71     22.50 o
  -2   5  22      513.79      514.08     19.47 o
  -1   5  22      387.18      385.70     27.95 o
   0   5  22      177.24      192.69     16.03 o
   1   5  22      788.90      803.42     28.24 o
   2   5  22      702.23      762.73     28.35 o
  -2   6  22     1290.69     1357.20     35.97 o
  -1   6  22     1265.89     1358.17     38.68 o
   0   6  22     3000.08     2886.79     61.50 o
  -7   1  23       12.14        9.10      5.00 o
  -6   1  23        2.34        7.83      4.39 o
  -5   1  23       23.05       25.79      4.88 o
  -4   1  23      180.24      177.82      8.77 o
  -3   1  23        0.60        0.10      2.67 o
  -2   1  23       18.44       22.49      4.01 o
  -1   1  23       25.69       24.42      4.45 o
   0   1  23        2.65        6.95      3.71 o
   1   1  23        6.10        4.15      3.53 o
   2   1  23       91.53       97.40     10.11 o
   3   1  23       22.47       20.76      6.47 o
   4   1  23        0.02       -2.31      5.77 o
   5   1  23       12.07        6.67      9.01 o
  -7   2  23       55.19       65.89      8.42 o
  -6   2  23       27.15       14.73      6.00 o
  -5   2  23      152.05      133.88     10.30 o
  -4   2  23      194.75      192.59     10.66 o
  -3   2  23      780.86      754.08     19.39 o
  -2   2  23      110.32      104.38      8.43 o
  -1   2  23        5.02       13.80      4.24 o
   0   2  23       66.89       52.60      8.72 o
   1   2  23       74.17       68.91      9.77 o
   2   2  23       11.89       10.29      4.89 o
   3   2  23       33.76       48.57     16.30 o
   4   2  23       54.89       49.15     10.35 o
  -6   3  23       28.95       29.21      5.92 o
  -5   3  23       63.59       68.85      7.32 o
  -4   3  23      383.55      386.48     14.33 o
  -3   3  23       19.99       23.17      5.09 o
  -2   3  23        0.10        0.55      3.58 o
  -1   3  23      338.97      328.06     14.87 o
   0   3  23      117.34      122.34     10.70 o
   1   3  23        2.38        1.66      5.04 o
   2   3  23      289.20      261.01     19.00 o
   3   3  23       11.55       15.37      7.56 o
   4   3  23        0.41       -1.25      6.89 o
  -5   4  23      160.07      146.40     10.36 o
  -4   4  23      248.76      275.45     16.53 o
  -3   4  23      150.29      151.98     12.47 o
  -2   4  23       49.41       39.31      7.06 o
  -1   4  23       51.98       50.37      7.95 o
   0   4  23       16.98       15.11      6.47 o
   1   4  23       16.49        7.33      6.20 o
   2   4  23       31.02       34.27      8.61 o
   3   4  23       79.34       97.03     14.77 o
  -4   5  23       50.49       49.10     10.08 o
  -3   5  23      161.58      164.17     14.44 o
  -2   5  23      176.34      180.19     13.73 o
  -1   5  23      463.22      445.23     22.45 o
   0   5  23      250.54      250.59     18.75 o
   1   5  23      144.04      135.81     13.78 o
   2   5  23       96.14       85.40     12.27 o
  -7   0  24     2389.63     2483.63     54.23 o
  -6   0  24     6342.17     6283.84     94.58 o
  -5   0  24     4190.39     4194.68     60.82 o
  -4   0  24     1707.67     1734.50     34.12 o
  -3   0  24     2659.02     2761.05     62.89 o
  -2   0  24     4969.42     5100.65     89.03 o
  -1   0  24     6066.09     5995.79     88.19 o
   0   0  24     7849.67     7903.07    108.26 o
   1   0  24     2832.33     2808.35     54.45 o
   2   0  24     3297.49     3523.23    119.82 o
   3   0  24     1643.74     1602.12     78.67 o
   4   0  24     1919.77     1990.11     82.31 o
  -7   1  24       58.64       61.88      8.17 o
  -6   1  24       13.29       13.07      4.77 o
  -5   1  24       11.09       11.63      3.65 o
  -4   1  24      515.98      476.83     12.39 o
  -3   1  24      190.26      207.56      9.94 o
  -2   1  24        0.69        5.62      3.33 o
  -1   1  24      517.47      508.00     14.13 o
   0   1  24     1008.61     1001.14     22.92 o
   1   1  24     1036.32     1023.36     30.53 o
   2   1  24     1311.54     1331.09     31.57 o
   3   1  24     1701.94     1679.64     40.00 o
   4   1  24     1147.37     1161.70     36.43 o
  -6   2  24     4029.72     4033.56     61.46 o
  -5   2  24     3143.82     3152.72     56.02 o
  -4   2  24     2374.99     2423.29     35.06 o
  -3   2  24     3646.13     3688.38     53.77 o
  -2   2  24     4972.91     5037.04     60.22 o
  -1   2  24     6380.23     6535.01     71.65 o
   0   2  24     5028.13     4980.39     68.03 o
   1   2  24     2757.46     2647.50     53.82 o
   2   2  24     2788.66     2880.11     49.68 o
   3   2  24     1523.22     1448.63     67.70 o
   4   2  24     1129.50     1109.54     44.57 o
  -6   3  24       18.52        9.30      5.10 o
  -5   3  24      293.55      306.40     14.11 o
  -4   3  24      407.05      393.25     16.73 o
  -3   3  24       48.23       44.98      6.37 o
  -2   3  24       69.19       64.72      7.85 o
  -1   3  24      201.49      204.26     12.33 o
   0   3  24      341.15      329.17     17.40 o
   1   3  24     1205.89     1121.57     40.42 o
   2   3  24     1037.44     1010.71     33.01 o
   3   3  24      599.84      584.90     25.85 o
  -5   4  24     1642.73     1693.89     33.14 o
  -4   4  24     3021.30     3090.81     52.48 o
  -3   4  24     3629.42     3556.27     56.40 o
  -2   4  24     3471.92     3646.84     57.09 o
  -1   4  24     5316.62     5256.83    103.58 o
   0   4  24     2150.71     2117.63     47.80 o
   1   4  24     2471.90     2398.69     52.86 o
   2   4  24     1940.42     1878.64     47.12 o
  -3   5  24        0.72        2.10      5.38 o
  -2   5  24      431.95      404.98     19.70 o
  -1   5  24      306.66      294.16     19.97 o
   0   5  24      201.80      208.53     17.19 o
   1   5  24     1135.02     1146.57     46.27 o
  -6   1  25        1.55        3.62      4.94 o
  -5   1  25        0.01       -0.16      3.19 o
  -4   1  25       18.72       15.80      4.41 o
  -3   1  25       51.91       45.11      5.83 o
  -2   1  25       58.24       64.31      6.66 o
  -1   1  25       19.74       16.67      4.86 o
   0   1  25       27.23       35.85      6.81 o
   1   1  25        0.40        1.39      4.60 o
   2   1  25      143.44      133.14     11.97 o
   3   1  25       12.43       33.45      9.04 o
   4   1  25       57.64       63.43     14.35 o
  -6   2  25       54.65       42.33     10.08 o
  -5   2  25       11.07       14.65      5.00 o
  -4   2  25        0.29        2.67      4.23 o
  -3   2  25       26.20       22.42      5.70 o
  -2   2  25        3.11        1.87      3.89 o
  -1   2  25       29.93       40.01      7.04 o
   0   2  25        0.02        7.81      4.60 o
   1   2  25       37.19       35.71      7.06 o
   2   2  25        3.62        2.61      5.45 o
   3   2  25       21.96       34.29      9.50 o
  -5   3  25      119.40      116.86      9.34 o
  -4   3  25      173.50      190.77     12.44 o
  -3   3  25       64.79       50.12      7.08 o
  -2   3  25       96.25      109.53     11.16 o
  -1   3  25       34.00       39.41      6.23 o
   0   3  25       38.03       39.69      8.77 o
   1   3  25        9.58        7.03      6.56 o
   2   3  25      425.24      422.30     30.38 o
   3   3  25       34.92       40.43     10.21 o
  -4   4  25       58.84       75.91      9.97 o
  -3   4  25       96.38      105.49     14.21 o
  -2   4  25       68.68       51.64      8.47 o
  -1   4  25       10.69        9.81      6.56 o
   0   4  25       80.90       76.11     11.40 o
   1   4  25       37.24       38.41     12.00 o
   2   4  25        3.66        4.89      7.08 o
  -6   0  26     2418.76     2544.19     47.27 o
  -5   0  26     2224.61     2336.84     43.36 o
  -4   0  26     3392.64     3392.38     61.13 o
  -3   0  26     3496.03     3528.97     76.99 o
  -2   0  26     6393.14     6493.13    219.85 o
  -1   0  26     3669.97     3684.03    120.87 o
   0   0  26     3212.75     3260.19     74.04 o
   1   0  26     1818.02     1675.44     71.89 o
   2   0  26      933.08      838.76     51.06 o
   3   0  26     1547.37     1517.06     70.85 o
  -6   1  26        0.30       -2.35      4.00 o
  -5   1  26       11.40        9.86      4.62 o
  -4   1  26        4.09       -0.81      4.06 o
  -3   1  26      222.01      221.14     24.58 o
  -2   1  26      284.58      292.97     16.47 o
  -1   1  26      591.35      599.32     21.00 o
   0   1  26      741.86      740.90     23.28 o
   1   1  26      157.33      155.21     16.69 o
   2   1  26      416.23      394.20     20.88 o
   3   1  26     2231.40     2188.85     65.88 o
  -5   2  26     2410.44     2387.38     39.98 o
  -4   2  26     2017.03     2052.00     36.38 o
  -3   2  26     2831.60     2918.15     44.26 o
  -2   2  26     4780.13     4738.21     85.28 o
  -1   2  26     3871.89     3902.43     69.18 o
   0   2  26     3002.64     2974.53     50.84 o
   1   2  26     1564.65     1455.44     34.13 o
   2   2  26      927.39      920.79     39.85 o
   3   2  26     1492.52     1471.51     42.68 o
  -5   3  26       23.67       32.86      5.88 o
  -4   3  26        3.25        3.98      4.77 o
  -3   3  26       61.54       63.76      7.92 o
  -2   3  26      343.93      354.17     16.94 o
  -1   3  26      893.11      922.16     40.02 o
   0   3  26      828.14      836.82     30.07 o
   1   3  26      232.50      236.97     19.04 o
   2   3  26     1024.30     1022.51     34.85 o
  -3   4  26     2491.94     2546.28     47.86 o
  -2   4  26     3194.85     3146.16     72.49 o
  -1   4  26     3500.86     3491.09     67.92 o
   0   4  26     2381.69     2325.01     53.28 o
  -5   1  27        6.01        0.56      4.03 o
  -4   1  27       84.36       80.21      9.48 o
  -3   1  27       52.56       42.72      9.58 o
  -2   1  27       29.24       25.69      7.19 o
  -1   1  27        4.39        4.65      4.92 o
   0   1  27        0.01       -2.13      4.85 o
   1   1  27        6.94       14.83      5.98 o
   2   1  27        1.63        2.42      7.94 o
  -5   2  27        7.21        6.68      4.79 o
  -4   2  27        0.19        8.98      5.38 o
  -3   2  27       96.64      105.18      9.89 o
  -2   2  27       11.98       13.91      5.77 o
  -1   2  27      225.58      237.73     16.14 o
   0   2  27       17.18       35.66     10.23 o
   1   2  27        1.17        1.65      6.09 o
   2   2  27       42.31       59.85     13.12 o
  -4   3  27      123.27      131.64     13.49 o
  -3   3  27      243.81      251.87     16.87 o
  -2   3  27       10.02       10.20      9.14 o
  -1   3  27        0.08        4.11      5.87 o
   0   3  27        0.80        6.71      6.89 o
   1   3  27        4.14        7.87      7.40 o
  -5   0  28     2810.40     2881.48     71.81 o
  -4   0  28     2036.48     2013.62     88.56 o
  -3   0  28     3034.73     3164.74     88.04 o
  -2   0  28     5080.28     5239.05    183.38 o
  -1   0  28     2768.00     2667.37     95.86 o
   0   0  28      558.14      454.29     43.76 o
   1   0  28      944.44      872.10     53.14 o
   2   0  28     1186.87     1166.97     63.56 o
  -4   1  28       51.75       55.47      9.52 o
  -3   1  28      582.91      590.40     24.65 o
  -2   1  28      914.66      997.57     45.09 o
  -1   1  28      622.20      632.94     25.85 o
   0   1  28      455.86      470.55     43.37 o
   1   1  28     1426.27     1489.33     49.36 o
   2   1  28     1110.44     1080.78     42.66 o
  -4   2  28     2907.19     2942.12     51.44 o
  -3   2  28     3335.94     3482.96     65.32 o
  -2   2  28     4146.61     4333.49     65.83 o
  -1   2  28     2607.91     2625.88     48.79 o
   0   2  28      851.05      788.35     25.75 o
   1   2  28     1012.97      938.53     33.61 o
  -2   3  28      547.61      581.43     25.58 o
  -1   3  28      292.29      313.20     21.99 o
   0   3  28      523.57      488.67     46.89 o
  -3   1  29       49.83       59.47     11.52 o
  -2   1  29       21.10       12.93      7.00 o
  -1   1  29        1.80        0.68      5.96 o
   0   1  29        0.03        7.94      6.56 o
  -2   2  29       10.43        8.20      6.66 o
  -1   2  29      130.88      135.85     12.85 o
  -2   0  30     1828.52     1942.18     82.31 o
  -1   0  30     2526.03     2636.11     98.98 o
 
